# Supplementary material for: 4-Allyl-2-meth­oxy­phenyl 2-acet­oxy­benzoate
Source: Acta Crystallogr Sect E Struct Rep Online. 2011 Jun 11;67(Pt 7):o1621. doi: 10.1107/S1600536811021416 (PMC3152028; doi:10.1107/S1600536811021416)
Supplement: Supplementary file 1 [file e-67-o1621-sup1.cif]

##############################################################################
#                                                                            #
# This CIF contains the data in a paper accepted for publication in          #
# Acta Crystallographica Section E. It conforms to the requirements of       #
# Notes for Authors for Acta Crystallographica Section E, and has been       #
# peer reviewed under the auspices of the IUCr Commission on Journals.       #
#                                                                            #
# Full details of the Crystallographic Information File format               #
# are given in the paper "The Crystallographic Information File (CIF):       #
# a New Standard Archive File for Crystallography" by S. R. Hall, F. H.      #
# Allen and I. D. Brown [Acta Cryst. (1991), A47, 655-685].                  #
#                                                                            #
# The current version of the core CIF dictionary is obtainable from          #
# ftp://ftp.iucr.org/pub/cif_core.dic.                                       #
#                                                                            #
# Software is freely available for graphical display of the structure(s)     #
# in this CIF. For information consult the CIF software page                 #
# http://www.iucr.org/resources/cif/software.                                #
#                                                                            #
# This file may be used for bona fide research purposes within the           #
# scientific community so long as proper attribution is given to the journal # 
# article from which it was obtained.                                        #
#                                                                            #
##############################################################################
data_I
_audit_creation_method     SHELXL-97
_chemical_name_systematic
;
4-Allyl-2-methoxyphenyl 2-acetoxybenzoate
;
_chemical_name_common     '4-allyl-2-methoxyphenyl 2-acetoxybenzoate '
_chemical_formula_moiety     'C19 H18 O5'
_chemical_formula_sum     'C19 H18 O5'
_chemical_formula_iupac     'C19 H18 O5'
_chemical_formula_weight     326.33
_chemical_melting_point     ?
_chemical_melting_point_gt     344
_chemical_melting_point_lt     345
_symmetry_cell_setting     monoclinic
_symmetry_space_group_name_H-M     'P 21/n'
_symmetry_space_group_name_Hall     'P 21/n'
loop_
    _symmetry_equiv_pos_as_xyz
    'x, y, z'
    '-x+1/2, y+1/2, -z+1/2'
    '-x, -y, -z'
    'x-1/2, -y-1/2, z-1/2'
_cell_length_a     10.60(2)
_cell_length_b     12.58(2)
_cell_length_c     13.23(2)
_cell_angle_alpha     90.00
_cell_angle_beta     109.020(17)
_cell_angle_gamma     90.00
_cell_volume     1667(5)
_cell_formula_units_Z     4
_cell_measurement_reflns_used     2334
_cell_measurement_theta_min     2.30
_cell_measurement_theta_max     23.88
_cell_measurement_temperature     296(2)
_exptl_crystal_description     block
_exptl_crystal_colour     colorless
_exptl_crystal_size_max     0.26
_exptl_crystal_size_mid     0.24
_exptl_crystal_size_min     0.22
_exptl_crystal_density_diffrn     1.300
_exptl_crystal_density_meas     ?
_exptl_crystal_density_method     'not measured'
_exptl_crystal_F_000     688
_exptl_absorpt_coefficient_mu     0.094
_exptl_absorpt_correction_type     multi-scan
_exptl_absorpt_process_details     '(SADABS; Sheldrick, 1996)'
_exptl_absorpt_correction_T_min     0.9759
_exptl_absorpt_correction_T_max     0.9796
_exptl_special_details
;
;
_diffrn_ambient_temperature     296(2)
_diffrn_radiation_type     MoK\a
_diffrn_radiation_wavelength     0.71073
_diffrn_radiation_source     'fine-focus sealed tube'
_diffrn_radiation_monochromator     graphite
_diffrn_measurement_device_type     'Bruker APEXII CCD'
_diffrn_measurement_method     '\f and \w'
_diffrn_detector_area_resol_mean     ?
_diffrn_reflns_number     8695
_diffrn_reflns_av_R_equivalents     0.0535
_diffrn_reflns_av_sigmaI/netI     0.0649
_diffrn_reflns_theta_min     2.30
_diffrn_reflns_theta_max     25.50
_diffrn_reflns_theta_full     25.50
_diffrn_measured_fraction_theta_max     0.997
_diffrn_measured_fraction_theta_full     0.997
_diffrn_reflns_limit_h_min     -11
_diffrn_reflns_limit_h_max     12
_diffrn_reflns_limit_k_min     -15
_diffrn_reflns_limit_k_max     15
_diffrn_reflns_limit_l_min     -16
_diffrn_reflns_limit_l_max     15
_refine_special_details
;
Refinement of <i>F</i>^2^ against ALL reflections. The weighted <i>R</i>-factor
<i>wR</i> and goodness of fit <i>S</i> are based on <i>F</i>^2^, conventional
<i>R</i>-factors <i>R</i> are based on <i>F</i>, with <i>F</i> set to zero for
negative <i>F</i>^2^. The threshold expression of <i>F</i>^2^ >
\s(<i>F</i>^2^) is used only for calculating <i>R</i>-factors(gt) <i>etc</i>.
and is not relevant to the choice of reflections for refinement.
<i>R</i>-factors based on <i>F</i>^2^ are statistically about twice as large
as those based on <i>F</i>, and <i>R</i>- factors based on ALL data will be
even larger.
;
_reflns_number_total     3089
_reflns_number_gt     1786
_reflns_threshold_expression     I>2\s(I)
_refine_ls_structure_factor_coef     Fsqd
_refine_ls_matrix_type     full
_refine_ls_R_factor_all     0.1078
_refine_ls_R_factor_gt     0.0505
_refine_ls_wR_factor_gt     0.1131
_refine_ls_wR_factor_ref     0.1424
_refine_ls_goodness_of_fit_ref     1.010
_refine_ls_restrained_S_all     1.010
_refine_ls_number_reflns     3089
_refine_ls_number_parameters     220
_refine_ls_number_restraints     0
_refine_ls_hydrogen_treatment     constr
_refine_ls_weighting_scheme     calc
_refine_ls_weighting_details
         'calc w=1/[\s^2^(Fo^2^)+(0.0532P)^2^+0.6544P] where P=(Fo^2^+2Fc^2^)/3'
_atom_sites_solution_hydrogens     geom
_atom_sites_solution_primary     direct
_atom_sites_solution_secondary     difmap
_refine_ls_shift/su_max     0.000
_refine_ls_shift/su_mean     0.000
_refine_diff_density_max     0.490
_refine_diff_density_min     -0.248
_refine_ls_extinction_method     'SHELXL97 (Sheldrick, 2008)'
_refine_ls_extinction_coef     0.044(3)
_refine_ls_extinction_expression
                                  'Fc^*^=kFc[1+0.001xFc^2^\l^3^/sin(2\q)]^-1/4^'
_refine_ls_abs_structure_Rogers     ?
loop_
    _atom_type_symbol
    _atom_type_description
    _atom_type_scat_dispersion_real
    _atom_type_scat_dispersion_imag
    _atom_type_scat_source
    'C' 'C' 0.0033 0.0016
                         'International Tables Vol C Tables 4.2.6.8 and 6.1.1.4'
    'H' 'H' 0.0000 0.0000
                         'International Tables Vol C Tables 4.2.6.8 and 6.1.1.4'
    'O' 'O' 0.0106 0.0060
                         'International Tables Vol C Tables 4.2.6.8 and 6.1.1.4'
_computing_data_collection     'APEX2 (Bruker, 2007)'
_computing_cell_refinement     'SAINT (Bruker, 2007)'
_computing_data_reduction     'SAINT (Bruker, 2007)'
_computing_structure_solution     'SHELXS97 (Sheldrick, 2008)'
_computing_structure_refinement     'SHELXL97 (Sheldrick, 2008)'
_computing_molecular_graphics     'SHELXTL (Sheldrick, 2008)'
_computing_publication_material     'SHELXTL (Sheldrick, 2008)'
loop_
    _atom_site_type_symbol
    _atom_site_label
    _atom_site_fract_x
    _atom_site_fract_y
    _atom_site_fract_z
    _atom_site_U_iso_or_equiv
    _atom_site_adp_type
    _atom_site_calc_flag
    _atom_site_refinement_flags
    _atom_site_occupancy
    _atom_site_symmetry_multiplicity
    _atom_site_disorder_assembly
    _atom_site_disorder_group
    C C1 0.5429(3) 0.8815(2) 1.1109(2) 0.0552(7) Uani d . 1 1 . .
    H H1 0.5154 0.9490 1.0842 0.066 Uiso calc R 1 1 . .
    C C2 0.6740(3) 0.8662(3) 1.1758(3) 0.0651(9) Uani d . 1 1 . .
    H H2 0.7329 0.9233 1.1933 0.078 Uiso calc R 1 1 . .
    C C3 0.7161(3) 0.7671(3) 1.2139(2) 0.0667(9) Uani d . 1 1 . .
    H H3 0.8038 0.7566 1.2575 0.080 Uiso calc R 1 1 . .
    C C4 0.6290(3) 0.6826(3) 1.1880(2) 0.0589(8) Uani d . 1 1 . .
    H H4 0.6582 0.6150 1.2135 0.071 Uiso calc R 1 1 . .
    C C5 0.4980(2) 0.6979(2) 1.1242(2) 0.0454(6) Uani d . 1 1 . .
    C C6 0.4519(2) 0.7981(2) 1.0850(2) 0.0445(6) Uani d . 1 1 . .
    C C7 0.3121(3) 0.8251(2) 1.0192(2) 0.0460(6) Uani d . 1 1 . .
    C C8 0.0856(2) 0.7755(2) 0.9839(2) 0.0457(7) Uani d . 1 1 . .
    C C9 0.0242(2) 0.8431(2) 1.0363(2) 0.0451(6) Uani d . 1 1 . .
    C C10 -0.1134(3) 0.8549(2) 0.9951(2) 0.0522(7) Uani d . 1 1 . .
    H H10 -0.1563 0.8996 1.0295 0.063 Uiso calc R 1 1 . .
    C C11 -0.1880(3) 0.8015(2) 0.9038(2) 0.0563(7) Uani d . 1 1 . .
    C C12 -0.1244(3) 0.7362(2) 0.8531(2) 0.0619(8) Uani d . 1 1 . .
    H H12 -0.1735 0.7007 0.7911 0.074 Uiso calc R 1 1 . .
    C C13 0.0134(3) 0.7226(2) 0.8936(2) 0.0563(8) Uani d . 1 1 . .
    H H13 0.0560 0.6776 0.8593 0.068 Uiso calc R 1 1 . .
    C C14 0.3662(3) 0.5694(2) 1.0060(3) 0.0523(7) Uani d . 1 1 . .
    C C15 0.2725(3) 0.4813(3) 1.0018(3) 0.0784(10) Uani d . 1 1 . .
    H H15A 0.2235 0.4650 0.9286 0.118 Uiso calc R 1 1 . .
    H H15B 0.2114 0.5019 1.0382 0.118 Uiso calc R 1 1 . .
    H H15C 0.3216 0.4197 1.0359 0.118 Uiso calc R 1 1 . .
    C C16 0.0468(3) 0.9576(2) 1.1848(2) 0.0664(8) Uani d . 1 1 . .
    H H16A -0.0043 1.0124 1.1391 0.100 Uiso calc R 1 1 . .
    H H16B 0.1152 0.9894 1.2436 0.100 Uiso calc R 1 1 . .
    H H16C -0.0109 0.9156 1.2118 0.100 Uiso calc R 1 1 . .
    C C17 -0.3382(3) 0.8185(3) 0.8597(3) 0.0794(10) Uani d . 1 1 . .
    H H17A -0.3803 0.7545 0.8231 0.095 Uiso calc R 1 1 . .
    H H17B -0.3719 0.8312 0.9186 0.095 Uiso calc R 1 1 . .
    C C18 -0.3746(4) 0.9083(4) 0.7853(5) 0.1113(15) Uani d . 1 1 . .
    H H18 -0.3360 0.9723 0.8151 0.134 Uiso calc R 1 1 . .
    C C19 -0.4456(4) 0.9161(4) 0.6917(4) 0.1173(16) Uani d . 1 1 . .
    H H19A -0.4886 0.8564 0.6548 0.141 Uiso calc R 1 1 . .
    H H19B -0.4565 0.9817 0.6575 0.141 Uiso calc R 1 1 . .
    O O1 0.41425(17) 0.60944(14) 1.10660(15) 0.0517(5) Uani d . 1 1 . .
    O O4 0.22313(15) 0.75382(14) 1.03094(14) 0.0512(5) Uani d . 1 1 . .
    O O2 0.3986(2) 0.60219(17) 0.93385(16) 0.0684(6) Uani d . 1 1 . .
    O O3 0.28083(19) 0.90274(16) 0.96467(17) 0.0681(6) Uani d . 1 1 . .
    O O5 0.10653(18) 0.89150(15) 1.12579(15) 0.0582(5) Uani d . 1 1 . .
loop_
    _atom_site_aniso_label
    _atom_site_aniso_U_11
    _atom_site_aniso_U_22
    _atom_site_aniso_U_33
    _atom_site_aniso_U_12
    _atom_site_aniso_U_13
    _atom_site_aniso_U_23
    C1 0.0542(17) 0.0533(16) 0.0632(19) -0.0034(13) 0.0263(16) -0.0015(15)
    C2 0.0491(18) 0.076(2) 0.073(2) -0.0145(16) 0.0245(17) -0.0128(18)
    C3 0.0390(16) 0.095(3) 0.063(2) 0.0017(17) 0.0112(15) -0.0091(19)
    C4 0.0483(17) 0.0676(19) 0.0568(19) 0.0101(15) 0.0115(15) 0.0017(16)
    C5 0.0426(15) 0.0516(16) 0.0420(15) 0.0016(12) 0.0139(13) -0.0015(13)
    C6 0.0431(14) 0.0494(15) 0.0435(15) 0.0003(12) 0.0177(13) -0.0015(13)
    C7 0.0468(15) 0.0433(15) 0.0506(16) -0.0001(12) 0.0197(13) 0.0004(14)
    C8 0.0382(14) 0.0477(15) 0.0518(17) 0.0038(12) 0.0153(13) 0.0055(13)
    C9 0.0424(15) 0.0473(14) 0.0446(16) 0.0017(12) 0.0127(13) 0.0014(13)
    C10 0.0426(15) 0.0616(17) 0.0552(18) 0.0108(13) 0.0196(14) 0.0042(15)
    C11 0.0407(15) 0.076(2) 0.0493(17) -0.0026(14) 0.0110(14) 0.0006(17)
    C12 0.0541(18) 0.075(2) 0.0530(18) -0.0113(15) 0.0126(15) -0.0093(16)
    C13 0.0573(18) 0.0576(17) 0.0596(19) -0.0026(14) 0.0268(16) -0.0067(15)
    C14 0.0411(15) 0.0520(16) 0.0586(19) 0.0105(12) 0.0090(15) -0.0025(16)
    C15 0.064(2) 0.072(2) 0.093(3) -0.0104(17) 0.0180(19) -0.015(2)
    C16 0.073(2) 0.071(2) 0.0570(19) 0.0082(17) 0.0236(17) -0.0100(16)
    C17 0.0428(17) 0.115(3) 0.074(2) -0.0002(19) 0.0107(17) 0.005(2)
    C18 0.048(2) 0.131(4) 0.138(4) 0.020(2) 0.009(3) 0.003(4)
    C19 0.080(3) 0.128(4) 0.121(4) 0.026(3) 0.001(3) 0.012(3)
    O1 0.0531(11) 0.0474(11) 0.0527(12) 0.0001(9) 0.0146(10) 0.0027(9)
    O4 0.0372(9) 0.0490(10) 0.0684(13) 0.0070(8) 0.0188(9) 0.0113(9)
    O2 0.0699(14) 0.0784(15) 0.0533(13) 0.0034(11) 0.0150(12) -0.0029(11)
    O3 0.0577(12) 0.0600(13) 0.0808(15) 0.0010(10) 0.0144(11) 0.0244(12)
    O5 0.0482(11) 0.0671(13) 0.0543(12) 0.0069(10) 0.0097(10) -0.0124(10)
_geom_special_details
;
All e.s.d.'s (except the e.s.d. in the dihedral angle between two l.s. planes)
are estimated using the full covariance matrix. The cell e.s.d.'s are taken
into account individually in the estimation of e.s.d.'s in distances, angles
and torsion angles; correlations between e.s.d.'s in cell parameters are only
used when they are defined by crystal symmetry. An approximate (isotropic)
treatment of cell e.s.d.'s is used for estimating e.s.d.'s involving l.s.
planes.
;
loop_
    _geom_bond_atom_site_label_1
    _geom_bond_atom_site_label_2
    _geom_bond_site_symmetry_2
    _geom_bond_distance
    _geom_bond_publ_flag
    C1 C6 . 1.390(4) ?
    C1 C2 . 1.387(4) ?
    C1 H1 . 0.9300 ?
    C2 C3 . 1.364(5) ?
    C2 H2 . 0.9300 ?
    C3 C4 . 1.376(5) ?
    C3 H3 . 0.9300 ?
    C4 C5 . 1.383(4) ?
    C4 H4 . 0.9300 ?
    C5 C6 . 1.390(4) ?
    C5 O1 . 1.394(4) ?
    C6 C7 . 1.492(4) ?
    C7 O3 . 1.195(3) ?
    C7 O4 . 1.346(3) ?
    C8 C13 . 1.363(4) ?
    C8 C9 . 1.386(4) ?
    C8 O4 . 1.412(4) ?
    C9 O5 . 1.364(3) ?
    C9 C10 . 1.389(4) ?
    C10 C11 . 1.382(4) ?
    C10 H10 . 0.9300 ?
    C11 C12 . 1.368(4) ?
    C11 C17 . 1.521(5) ?
    C12 C13 . 1.392(5) ?
    C12 H12 . 0.9300 ?
    C13 H13 . 0.9300 ?
    C14 O2 . 1.189(4) ?
    C14 O1 . 1.357(4) ?
    C14 C15 . 1.477(4) ?
    C15 H15A . 0.9600 ?
    C15 H15B . 0.9600 ?
    C15 H15C . 0.9600 ?
    C16 O5 . 1.423(3) ?
    C16 H16A . 0.9600 ?
    C16 H16B . 0.9600 ?
    C16 H16C . 0.9600 ?
    C17 C18 . 1.465(6) ?
    C17 H17A . 0.9700 ?
    C17 H17B . 0.9700 ?
    C18 C19 . 1.226(6) ?
    C18 H18 . 0.9300 ?
    C19 H19A . 0.9300 ?
    C19 H19B . 0.9300 ?
loop_
    _geom_angle_atom_site_label_1
    _geom_angle_atom_site_label_2
    _geom_angle_atom_site_label_3
    _geom_angle_site_symmetry_1
    _geom_angle_site_symmetry_3
    _geom_angle
    _geom_angle_publ_flag
    C6 C1 C2 . . 121.5(3) ?
    C6 C1 H1 . . 119.3 ?
    C2 C1 H1 . . 119.3 ?
    C3 C2 C1 . . 119.8(3) ?
    C3 C2 H2 . . 120.1 ?
    C1 C2 H2 . . 120.1 ?
    C2 C3 C4 . . 120.1(3) ?
    C2 C3 H3 . . 119.9 ?
    C4 C3 H3 . . 119.9 ?
    C3 C4 C5 . . 120.2(3) ?
    C3 C4 H4 . . 119.9 ?
    C5 C4 H4 . . 119.9 ?
    C4 C5 C6 . . 121.0(3) ?
    C4 C5 O1 . . 116.6(3) ?
    C6 C5 O1 . . 122.3(3) ?
    C1 C6 C5 . . 117.5(3) ?
    C1 C6 C7 . . 116.7(3) ?
    C5 C6 C7 . . 125.8(2) ?
    O3 C7 O4 . . 123.2(3) ?
    O3 C7 C6 . . 124.4(2) ?
    O4 C7 C6 . . 112.4(2) ?
    C13 C8 C9 . . 121.1(3) ?
    C13 C8 O4 . . 119.7(2) ?
    C9 C8 O4 . . 118.9(3) ?
    O5 C9 C8 . . 115.9(3) ?
    O5 C9 C10 . . 125.9(2) ?
    C8 C9 C10 . . 118.3(3) ?
    C11 C10 C9 . . 121.3(2) ?
    C11 C10 H10 . . 119.4 ?
    C9 C10 H10 . . 119.4 ?
    C12 C11 C10 . . 119.1(3) ?
    C12 C11 C17 . . 121.2(3) ?
    C10 C11 C17 . . 119.7(3) ?
    C11 C12 C13 . . 120.5(3) ?
    C11 C12 H12 . . 119.7 ?
    C13 C12 H12 . . 119.7 ?
    C8 C13 C12 . . 119.7(3) ?
    C8 C13 H13 . . 120.1 ?
    C12 C13 H13 . . 120.1 ?
    O2 C14 O1 . . 123.0(3) ?
    O2 C14 C15 . . 126.7(3) ?
    O1 C14 C15 . . 110.4(3) ?
    C14 C15 H15A . . 109.5 ?
    C14 C15 H15B . . 109.5 ?
    H15A C15 H15B . . 109.5 ?
    C14 C15 H15C . . 109.5 ?
    H15A C15 H15C . . 109.5 ?
    H15B C15 H15C . . 109.5 ?
    O5 C16 H16A . . 109.5 ?
    O5 C16 H16B . . 109.5 ?
    H16A C16 H16B . . 109.5 ?
    O5 C16 H16C . . 109.5 ?
    H16A C16 H16C . . 109.5 ?
    H16B C16 H16C . . 109.5 ?
    C18 C17 C11 . . 112.3(3) ?
    C18 C17 H17A . . 109.1 ?
    C11 C17 H17A . . 109.1 ?
    C18 C17 H17B . . 109.1 ?
    C11 C17 H17B . . 109.1 ?
    H17A C17 H17B . . 107.9 ?
    C19 C18 C17 . . 132.9(5) ?
    C19 C18 H18 . . 113.5 ?
    C17 C18 H18 . . 113.5 ?
    C18 C19 H19A . . 120.0 ?
    C18 C19 H19B . . 120.0 ?
    H19A C19 H19B . . 120.0 ?
    C14 O1 C5 . . 118.3(2) ?
    C7 O4 C8 . . 118.8(2) ?
    C9 O5 C16 . . 117.7(2) ?
loop_
    _geom_torsion_atom_site_label_1
    _geom_torsion_atom_site_label_2
    _geom_torsion_atom_site_label_3
    _geom_torsion_atom_site_label_4
    _geom_torsion_site_symmetry_1
    _geom_torsion_site_symmetry_2
    _geom_torsion_site_symmetry_3
    _geom_torsion_site_symmetry_4
    _geom_torsion
    _geom_torsion_publ_flag
    C6 C1 C2 C3 . . . . 1.2(4) ?
    C1 C2 C3 C4 . . . . 0.1(4) ?
    C2 C3 C4 C5 . . . . -0.7(4) ?
    C3 C4 C5 C6 . . . . 0.1(4) ?
    C3 C4 C5 O1 . . . . -176.5(2) ?
    C2 C1 C6 C5 . . . . -1.7(4) ?
    C2 C1 C6 C7 . . . . 176.9(2) ?
    C4 C5 C6 C1 . . . . 1.0(4) ?
    O1 C5 C6 C1 . . . . 177.5(2) ?
    C4 C5 C6 C7 . . . . -177.5(2) ?
    O1 C5 C6 C7 . . . . -1.0(4) ?
    C1 C6 C7 O3 . . . . 21.1(4) ?
    C5 C6 C7 O3 . . . . -160.4(3) ?
    C1 C6 C7 O4 . . . . -156.7(2) ?
    C5 C6 C7 O4 . . . . 21.8(3) ?
    C13 C8 C9 O5 . . . . 179.9(2) ?
    O4 C8 C9 O5 . . . . 6.0(3) ?
    C13 C8 C9 C10 . . . . 0.6(4) ?
    O4 C8 C9 C10 . . . . -173.3(2) ?
    O5 C9 C10 C11 . . . . -179.6(2) ?
    C8 C9 C10 C11 . . . . -0.4(4) ?
    C9 C10 C11 C12 . . . . -0.4(4) ?
    C9 C10 C11 C17 . . . . -178.6(3) ?
    C10 C11 C12 C13 . . . . 0.9(4) ?
    C17 C11 C12 C13 . . . . 179.1(3) ?
    C9 C8 C13 C12 . . . . -0.1(4) ?
    O4 C8 C13 C12 . . . . 173.8(2) ?
    C11 C12 C13 C8 . . . . -0.6(4) ?
    C12 C11 C17 C18 . . . . -90.0(5) ?
    C10 C11 C17 C18 . . . . 88.1(4) ?
    C11 C17 C18 C19 . . . . 122.2(5) ?
    O2 C14 O1 C5 . . . . 4.8(4) ?
    C15 C14 O1 C5 . . . . -176.0(2) ?
    C4 C5 O1 C14 . . . . -113.6(3) ?
    C6 C5 O1 C14 . . . . 69.8(3) ?
    O3 C7 O4 C8 . . . . -5.3(4) ?
    C6 C7 O4 C8 . . . . 172.4(2) ?
    C13 C8 O4 C7 . . . . 105.2(3) ?
    C9 C8 O4 C7 . . . . -80.8(3) ?
    C8 C9 O5 C16 . . . . -177.1(2) ?
    C10 C9 O5 C16 . . . . 2.2(4) ?
data_global
_journal_date_recd_electronic     2011-04-19
_journal_date_accepted     2011-06-03
_journal_name_full     'Acta Crystallographica, Section E'
_journal_year     2011
_journal_volume     67
_journal_issue      7
_journal_page_first     o1621
_journal_page_last     o1621
_journal_paper_category     QO
_journal_coeditor_code     EZ2244
_publ_contact_author_name     'Jian-Yong Li'
_publ_contact_author_address
;
Lanzhou Institute of Animal Science and Veterinary Pharmaceutics
Chinese Academy of Agricultural Sciences
No. 335 Jiangouyan
Xiaoxihu
Qilihe District,
Lanzhou 730050
People's Republic of China
;
_publ_contact_author_email     'lijy1971@163.com'
_publ_contact_author_fax     '+0086-931-2115290'
_publ_contact_author_phone     '+0086-13099214406'
_publ_section_title
;
4-Allyl-2-methoxyphenyl 2-acetoxybenzoate
;
loop_
    _publ_author_name
    _publ_author_footnote
    _publ_author_address
    'Liu, Xi-Wang' .
;
Key Laboratory of New Animal Drug Project
Gansu Province Key Laboratory of Veterinary Drug Discovery
Ministry of Agriculture
Lanzhou Institute of Animal Science and Veterinary Pharmaceutics
Chinese Academy of Agricultural Sciences
Lanzhou 730050
People's Republic of China
;
    'Li, Jian-Yong' .
;
Key Laboratory of New Animal Drug Project
Gansu Province Key Laboratory of Veterinary Drug Discovery
Ministry of Agriculture
Lanzhou Institute of Animal Science and Veterinary Pharmaceutics
Chinese Academy of Agricultural Sciences
Lanzhou 730050
People's Republic of China
;
    'Yang, Ya-Jun' .
;
Key Laboratory of New Animal Drug Project
Gansu Province Key Laboratory of Veterinary Drug Discovery
Ministry of Agriculture
Lanzhou Institute of Animal Science and Veterinary Pharmaceutics
Chinese Academy of Agricultural Sciences
Lanzhou 730050
People's Republic of China
;
    'Zhang, Ji-Yu' .
;
Key Laboratory of New Animal Drug Project
Gansu Province Key Laboratory of Veterinary Drug Discovery
Ministry of Agriculture
Lanzhou Institute of Animal Science and Veterinary Pharmaceutics
Chinese Academy of Agricultural Sciences
Lanzhou 730050
People's Republic of China
;
