# Supplementary material for: 4-Allyl-2-meth­oxy­phenyl 2-acet­oxy­benzoate
Source: Acta Crystallogr Sect E Struct Rep Online. 2011 Jun 11;67(Pt 7):o1621. doi: 10.1107/S1600536811021416 (PMC3152028; doi:10.1107/S1600536811021416)
Supplement: Supplementary file 2 [file e-67-o1621-Isup2.hkl]

# 
# h,k,l, Fc-squared, Fo-squared, sigma(Fo-squared) and status flag 
# 
data_I
_shelx_title ' P21n in P2(1)/n' 
_shelx_refln_list_code          4 
_shelx_F_calc_maximum      157.18 
_exptl_crystal_F_000       688.00 
_reflns_d_resolution_high  0.8255 
 
loop_ 
 _symmetry_equiv_pos_as_xyz 
 'x, y, z' 
 '-x+1/2, y+1/2, -z+1/2' 
 '-x, -y, -z' 
 'x-1/2, -y-1/2, z-1/2' 
 
_cell_length_a    10.5963 
_cell_length_b    12.5779 
_cell_length_c    13.2288 
_cell_angle_alpha  90.000 
_cell_angle_beta  109.020 
_cell_angle_gamma  90.000 
 
_shelx_F_squared_multiplier     1.000 
 
loop_ 
 _refln_index_h 
 _refln_index_k 
 _refln_index_l 
 _refln_F_squared_calc 
 _refln_F_squared_meas 
 _refln_F_squared_sigma 
 _refln_observed_status 
   2   0   0      416.28      397.87      9.47 o 
   4   0   0      472.10      498.45     13.04 o 
   6   0   0      114.06       88.55      5.52 o 
   8   0   0      101.91       87.18      6.74 o 
  10   0   0      118.82      103.70      9.51 o 
  12   0   0       43.48       47.77      8.92 o 
   1   1   0     3078.32     3282.61     51.56 o 
   2   1   0      417.15      441.68      7.45 o 
   3   1   0        2.22        7.67      1.56 o 
   4   1   0       19.84       24.10      2.00 o 
   5   1   0     2246.37     2296.40     35.60 o 
   6   1   0      218.39      213.22      5.91 o 
   7   1   0       18.45       15.73      4.86 o 
   8   1   0       13.83        6.49      2.86 o 
   9   1   0      203.37      200.31      7.13 o 
  10   1   0       68.88       69.20     14.26 o 
  11   1   0       11.49        7.82      5.11 o 
  12   1   0       15.43       14.78      9.28 o 
   0   2   0     9832.64    10451.34   1276.70 o 
   1   2   0     1285.36     1193.47     19.83 o 
   2   2   0       53.47       43.01      1.83 o 
   3   2   0     3689.46     3846.91     57.10 o 
   4   2   0      209.19      180.88      4.67 o 
   5   2   0      323.40      382.17      8.19 o 
   6   2   0      319.00      309.41      7.66 o 
   7   2   0        0.05       -2.12      2.96 o 
   8   2   0        0.55       -1.57      3.20 o 
   9   2   0        3.11       -0.03      5.28 o 
  10   2   0       71.77       58.82     24.61 o 
  11   2   0       13.63       10.60      4.46 o 
  12   2   0        0.39        0.93      3.66 o 
   1   3   0      129.09      116.24      3.06 o 
   2   3   0       58.42       60.95      2.37 o 
   3   3   0      159.06      175.29      4.47 o 
   4   3   0      327.10      290.22      6.66 o 
   5   3   0     1222.51     1199.79     20.34 o 
   6   3   0        9.55        7.36      2.17 o 
   7   3   0       72.24       60.25     15.25 o 
   8   3   0      773.51      783.52     15.92 o 
   9   3   0      247.43      220.77      8.26 o 
  10   3   0       18.44       11.39      4.33 o 
  11   3   0       48.43       44.22      7.64 o 
   0   4   0     1873.83     1791.72     56.01 o 
   1   4   0       31.60       19.18      3.70 o 
   2   4   0     1356.57     1315.20     22.86 o 
   3   4   0     3085.75     3295.27     50.14 o 
   4   4   0     2647.22     2901.96     44.80 o 
   5   4   0        1.98       -0.87      1.54 o 
   6   4   0       29.39       39.50      7.60 o 
   7   4   0       49.93       50.22      5.44 o 
   8   4   0        0.86        6.20      3.01 o 
   9   4   0       31.26       31.13      9.42 o 
  10   4   0        7.97        4.11      5.95 o 
  11   4   0        0.00       -2.14      4.78 o 
   1   5   0      425.24      445.39      8.79 o 
   2   5   0       25.32       20.99      4.44 o 
   3   5   0      139.11      140.23      4.84 o 
   4   5   0        0.26       -0.03      1.47 o 
   5   5   0     1143.05     1148.39     22.24 o 
   6   5   0      389.59      428.99     10.13 o 
   7   5   0        0.19       -4.80      3.20 o 
   8   5   0      410.57      410.31     11.66 o 
   9   5   0        0.80       -1.95      4.80 o 
  10   5   0        0.84        0.45      3.11 o 
  11   5   0       10.64       10.85      6.22 o 
   0   6   0     2323.91     2295.32     50.60 o 
   1   6   0      354.07      367.65      9.17 o 
   2   6   0       52.93       54.12      3.72 o 
   3   6   0     1563.00     1650.94     27.07 o 
   4   6   0       82.07       83.42      4.20 o 
   5   6   0      192.84      202.83      6.78 o 
   6   6   0      661.44      652.72     15.04 o 
   7   6   0       13.63       11.31      3.32 o 
   8   6   0       47.50       79.74     25.40 o 
   9   6   0        3.89        0.74      4.34 o 
  10   6   0        4.40        0.16      6.84 o 
  11   6   0        5.79        3.96      4.07 o 
   1   7   0       56.91       43.58      6.36 o 
   2   7   0       37.15       37.60     10.02 o 
   3   7   0      134.38      156.27      5.21 o 
   4   7   0      137.45      143.00      5.23 o 
   5   7   0        0.08       -3.38      3.85 o 
   6   7   0      132.77      126.13      6.06 o 
   7   7   0       12.44        6.78      3.35 o 
   8   7   0        0.03        6.25      4.10 o 
   9   7   0       27.82       33.16      5.03 o 
  10   7   0        0.00       -3.94      3.24 o 
   0   8   0      271.78      239.75      9.51 o 
   1   8   0        6.12       10.20      3.03 o 
   2   8   0       71.13       78.49      4.99 o 
   3   8   0       55.27       59.47     11.07 o 
   4   8   0        0.27       -1.20      1.97 o 
   5   8   0       43.17       43.27      6.95 o 
   6   8   0      440.82      419.94     11.82 o 
   7   8   0       78.37       84.08      6.39 o 
   8   8   0        2.05        2.37      3.25 o 
   9   8   0        7.38        7.66      3.91 o 
  10   8   0       14.78       11.19      4.36 o 
   1   9   0        1.78        1.56      1.86 o 
   2   9   0      129.36      114.29      6.24 o 
   3   9   0      144.37      136.22      5.63 o 
   4   9   0       57.81       45.03     13.51 o 
   5   9   0      226.64      232.81      7.81 o 
   6   9   0      531.28      520.96     17.61 o 
   7   9   0       97.59      100.23      6.87 o 
   8   9   0       13.40       27.07      6.41 o 
   9   9   0        0.07       -2.49      3.00 o 
   0  10   0      295.64      302.81     12.08 o 
   1  10   0        0.41        0.60      2.45 o 
   2  10   0       54.56       92.84     15.21 o 
   3  10   0        7.04        8.46      3.01 o 
   4  10   0       14.59       15.67      4.11 o 
   5  10   0        1.39       -0.82      3.14 o 
   6  10   0       13.13       15.86      5.82 o 
   7  10   0       71.75       80.01      8.32 o 
   8  10   0        0.94        3.82      6.43 o 
   9  10   0        1.89        1.68      4.65 o 
   1  11   0        5.71        4.56      2.92 o 
   2  11   0        0.59       -4.10      4.39 o 
   3  11   0        3.03       -0.03      5.11 o 
   4  11   0        4.36        1.68      3.07 o 
   5  11   0        0.87       -2.27      4.58 o 
   6  11   0      109.38      101.26     12.32 o 
   7  11   0       42.38       45.26     13.92 o 
   8  11   0       10.53        6.17      7.23 o 
   0  12   0        0.01      -10.52      8.41 o 
   1  12   0       36.64       44.88     10.72 o 
   2  12   0      179.55      151.73      8.29 o 
   3  12   0       53.77       59.09     13.42 o 
   4  12   0        0.03       -0.30      4.06 o 
   5  12   0       19.34       12.07      3.97 o 
   6  12   0        0.00       -2.76      3.11 o 
   7  12   0        0.03       -3.81      3.61 o 
   1  13   0        2.50        6.90      3.59 o 
   2  13   0        0.05        2.77      5.99 o 
   3  13   0        1.63       -0.61      2.78 o 
   4  13   0        0.04       -2.23      2.86 o 
   5  13   0        0.00       -1.17      3.24 o 
   6  13   0        2.25        4.46      3.79 o 
   0  14   0       46.39       42.71     11.30 o 
   1  14   0       30.75       40.29      9.91 o 
   2  14   0       18.67       19.09      5.92 o 
   3  14   0        2.15        2.42      3.55 o 
   4  14   0        0.00        0.00      3.31 o 
   1  15   0        3.72       10.20      5.54 o 
   2  15   0        0.24        4.10      3.59 o 
 -11   0   1       10.12        1.44      4.75 o 
  -9   0   1       84.88       57.58     10.73 o 
  -7   0   1        1.85        6.25      3.06 o 
  -5   0   1       89.06       93.85      5.06 o 
  -3   0   1    13295.37    13744.55    534.25 o 
   1   0   1     2041.63     1964.05     77.53 o 
   3   0   1      707.14      736.83     18.11 o 
   5   0   1       43.65       47.11      4.32 o 
   7   0   1       22.24       22.89     11.80 o 
   9   0   1       47.39       31.04     13.67 o 
  11   0   1       16.70        8.20      5.47 o 
 -12   1   1        0.08       -3.44      3.25 o 
 -11   1   1       14.54       22.22      4.62 o 
 -10   1   1        1.56        0.71      3.10 o 
  -9   1   1        3.31        0.92      4.77 o 
  -8   1   1      121.44      128.32      5.17 o 
  -7   1   1       23.69       19.62      2.69 o 
  -6   1   1      772.74      793.87     14.43 o 
  -5   1   1     5292.09     5664.11     83.94 o 
  -4   1   1      518.05      462.56      8.68 o 
  -3   1   1      331.01      352.52      6.61 o 
  -2   1   1       24.69       24.14      1.38 o 
  -1   1   1     7099.91     7675.36    155.48 o 
   0   1   1      716.51      708.73     29.35 o 
   1   1   1       14.81        4.26      1.12 o 
   2   1   1       11.71       11.49      1.29 o 
   3   1   1      374.58      359.14      6.82 o 
   4   1   1       48.85       41.65      6.40 o 
   5   1   1      713.23      760.17     13.75 o 
   6   1   1        4.08        7.42      5.23 o 
   7   1   1       32.30       31.47      6.12 o 
   8   1   1       12.46        3.94      3.94 o 
   9   1   1       42.73       39.22      4.53 o 
  10   1   1        8.00        9.92      6.37 o 
  11   1   1        3.11        9.89      4.05 o 
 -12   2   1        5.25        0.95      3.75 o 
 -11   2   1       24.39       32.69      6.47 o 
 -10   2   1        0.36       -2.17      4.61 o 
  -9   2   1      248.05      252.30      8.64 o 
  -8   2   1       67.14       67.54      7.61 o 
  -7   2   1       92.55      109.69      4.46 o 
  -6   2   1      412.93      390.49      8.68 o 
  -5   2   1      107.71       98.00      5.26 o 
  -4   2   1     1381.23     1358.11     21.80 o 
  -3   2   1     1844.78     1757.88     32.29 o 
  -2   2   1     1475.31     1429.40     26.09 o 
  -1   2   1      515.95      586.81     15.58 o 
   0   2   1        5.82        7.35      2.12 o 
   1   2   1     1504.08     1346.33     20.49 o 
   2   2   1     2875.44     2859.41     42.11 o 
   3   2   1      226.80      261.35      5.65 o 
   4   2   1     3132.70     3313.98     49.86 o 
   5   2   1      150.56      165.72      4.95 o 
   6   2   1      461.27      464.32      9.97 o 
   7   2   1      160.11      146.97      5.40 o 
   8   2   1        1.99       -1.12      4.80 o 
   9   2   1      209.17      210.56      7.48 o 
  10   2   1        0.01       -3.18      3.46 o 
  11   2   1        0.37        0.13      6.21 o 
 -12   3   1        0.07        1.33      3.70 o 
 -11   3   1       38.74       36.05      5.29 o 
 -10   3   1        9.49       11.22      3.71 o 
  -9   3   1      178.31      188.06      7.57 o 
  -8   3   1      199.03      216.26      7.63 o 
  -7   3   1      315.17      322.98      8.19 o 
  -6   3   1      231.56      246.89      6.60 o 
  -5   3   1      288.66      360.90      7.99 o 
  -4   3   1        7.35       10.07      3.26 o 
  -3   3   1     1365.25     1304.41     23.39 o 
  -2   3   1     2834.06     2873.37     88.47 o 
  -1   3   1     1837.99     1742.67     26.67 o 
   0   3   1     9524.79     9568.27    203.16 o 
   1   3   1     8864.17     8923.06    227.37 o 
   2   3   1      976.55      868.97     14.39 o 
   3   3   1      845.33      862.67     14.63 o 
   4   3   1       20.67       19.18      3.62 o 
   5   3   1      481.14      476.04      9.92 o 
   6   3   1       68.88       80.18      3.91 o 
   7   3   1       91.20       95.22      4.57 o 
   8   3   1        8.68        3.22      3.18 o 
   9   3   1       78.60       89.55     10.44 o 
  10   3   1        1.57        2.76      7.35 o 
  11   3   1        1.15        1.05      5.94 o 
 -11   4   1        5.58        1.65      3.25 o 
 -10   4   1        1.29       -3.92      2.81 o 
  -9   4   1       26.61       17.54     10.41 o 
  -8   4   1        0.28       -0.06      2.52 o 
  -7   4   1       52.10       62.46     14.38 o 
  -6   4   1      392.14      366.26     11.95 o 
  -5   4   1        0.18       -1.48      1.76 o 
  -4   4   1      284.46      295.44      7.47 o 
  -3   4   1      891.03      885.44     15.15 o 
  -2   4   1     1423.24     1407.87     22.35 o 
  -1   4   1     2075.86     1998.64     30.60 o 
   0   4   1       73.62       97.05      2.99 o 
   1   4   1     1043.15     1050.71     23.39 o 
   2   4   1     1569.02     1500.90     24.00 o 
   3   4   1      250.43      248.54      7.10 o 
   4   4   1        0.60        0.99      1.72 o 
   5   4   1       89.23       81.97      3.77 o 
   6   4   1        1.16        0.60      2.81 o 
   7   4   1      558.51      543.64     12.22 o 
   8   4   1       49.53       55.37     16.46 o 
   9   4   1        1.34        2.64      3.08 o 
  10   4   1        1.95        0.05      6.60 o 
  11   4   1       10.54        6.57      8.96 o 
 -11   5   1        0.69        1.49      3.50 o 
 -10   5   1        1.17       -3.70      6.31 o 
  -9   5   1       72.17       75.86     26.64 o 
  -8   5   1      257.46      231.40     13.82 o 
  -7   5   1        8.45        7.42      2.90 o 
  -6   5   1        0.61       -0.09      1.57 o 
  -5   5   1        1.84        5.28      1.95 o 
  -4   5   1     1111.76     1213.67     24.14 o 
  -3   5   1       77.49       84.05      3.36 o 
  -2   5   1      102.77      107.75      3.64 o 
  -1   5   1       99.78       89.63      3.22 o 
   0   5   1      121.90      113.15      3.59 o 
   1   5   1     1061.06      946.04     16.11 o 
   2   5   1     1137.66     1192.57     21.66 o 
   3   5   1       27.82       36.12      6.21 o 
   4   5   1      500.16      435.72      9.57 o 
   5   5   1        2.14        3.99      1.98 o 
   6   5   1      142.32      140.75      5.50 o 
   7   5   1       80.02       86.83     16.71 o 
   8   5   1      182.82      196.23      7.90 o 
   9   5   1       18.79       20.62      4.06 o 
  10   5   1        6.79        6.25      5.14 o 
  11   5   1        2.30        2.86      7.33 o 
 -11   6   1        5.33        1.72      3.51 o 
 -10   6   1       10.84       14.02      4.27 o 
  -9   6   1        1.59       -0.34      2.83 o 
  -8   6   1        5.42       12.18      3.61 o 
  -7   6   1      206.45      203.21      9.45 o 
  -6   6   1        0.14        2.03      2.61 o 
  -5   6   1       30.72       34.98      3.84 o 
  -4   6   1      539.71      516.17     16.37 o 
  -3   6   1      199.21      216.64      5.93 o 
  -2   6   1      544.98      541.04     13.08 o 
  -1   6   1        4.94        8.37      1.74 o 
   0   6   1       11.25       11.27      3.01 o 
   1   6   1      112.19      112.17      3.95 o 
   2   6   1      119.39      145.27      5.67 o 
   3   6   1      706.69      694.85     14.52 o 
   4   6   1        0.47       -1.65      1.68 o 
   5   6   1      284.10      286.85      7.90 o 
   6   6   1      382.59      398.78     10.07 o 
   7   6   1       18.30       17.40      3.63 o 
   8   6   1       16.96       16.93     10.16 o 
   9   6   1       11.45       14.36      3.87 o 
  10   6   1        0.22       -4.37      8.02 o 
 -11   7   1        0.19       -0.39      3.50 o 
 -10   7   1        0.04        0.62      3.40 o 
  -9   7   1      181.02      182.88      9.17 o 
  -8   7   1      201.93      203.69      9.17 o 
  -7   7   1      544.34      548.06     15.62 o 
  -6   7   1       92.27       94.89      7.92 o 
  -5   7   1       92.24       92.25      4.39 o 
  -4   7   1        5.51        2.50      1.93 o 
  -3   7   1        9.07        7.24      2.52 o 
  -2   7   1     1287.90     1316.49     27.78 o 
  -1   7   1     1260.56     1227.52     21.12 o 
   0   7   1      114.39      114.99      4.27 o 
   1   7   1     1341.85     1284.41     21.87 o 
   2   7   1       48.04       40.29      7.57 o 
   3   7   1       53.93       63.88      4.24 o 
   4   7   1      230.12      212.87      7.43 o 
   5   7   1        2.55        6.98      2.61 o 
   6   7   1      266.39      284.56     13.16 o 
   7   7   1      228.15      233.91      8.71 o 
   8   7   1       42.10       51.62     18.36 o 
   9   7   1        0.18        0.27      3.25 o 
  10   7   1        8.97        6.99      5.30 o 
 -10   8   1        2.54       -1.53      5.92 o 
  -9   8   1       43.06       47.91     12.38 o 
  -8   8   1      326.48      357.67     13.35 o 
  -7   8   1       71.12       85.78      6.35 o 
  -6   8   1      284.55      298.26      9.59 o 
  -5   8   1        3.18       -0.23      3.37 o 
  -4   8   1      103.64       96.97      4.54 o 
  -3   8   1        9.82       16.11      6.35 o 
  -2   8   1      590.81      618.29     15.56 o 
  -1   8   1       56.47       58.84      8.22 o 
   0   8   1        0.07       -1.35      1.68 o 
   1   8   1      249.50      259.20      7.09 o 
   2   8   1      352.11      374.52     11.10 o 
   3   8   1      240.49      233.04      6.95 o 
   4   8   1       21.56       13.97      2.90 o 
   5   8   1       39.28       40.54      4.41 o 
   6   8   1      326.53      353.12     11.07 o 
   7   8   1      322.28      298.01     11.13 o 
   8   8   1       61.68       68.43      7.27 o 
   9   8   1       21.25       30.95      5.47 o 
  10   8   1        0.04        0.44      3.61 o 
 -10   9   1       10.68        8.80      4.33 o 
  -9   9   1        3.85        3.86      3.55 o 
  -8   9   1       11.38       15.73     11.40 o 
  -7   9   1       12.70       29.27     15.71 o 
  -6   9   1       32.05       48.47     19.39 o 
  -5   9   1        4.66        2.36      2.80 o 
  -4   9   1       23.22       22.54      3.54 o 
  -3   9   1      319.70      312.74      8.59 o 
  -2   9   1        1.08        0.67      2.84 o 
  -1   9   1      137.45      112.20      4.87 o 
   0   9   1       18.09       17.78      4.05 o 
   1   9   1       42.97       44.37      5.25 o 
   2   9   1      266.80      281.56      9.93 o 
   3   9   1        5.08        4.03      2.42 o 
   4   9   1        1.96        1.70      3.64 o 
   5   9   1       14.81       13.80      5.48 o 
   6   9   1       40.31       39.82      6.83 o 
   7   9   1       11.78       18.42      4.22 o 
   8   9   1        3.62        0.19      3.35 o 
   9   9   1        0.02       -3.09      3.28 o 
  -9  10   1       93.35       61.79     11.63 o 
  -8  10   1       46.29       53.44     16.61 o 
  -7  10   1       29.26       31.38     11.30 o 
  -6  10   1        0.55        3.58      3.43 o 
  -5  10   1       13.16       12.12      3.55 o 
  -4  10   1       24.93       30.94      7.12 o 
  -3  10   1        1.46       -0.65      3.76 o 
  -2  10   1       66.95       64.57      9.86 o 
  -1  10   1      266.33      268.22      8.03 o 
   0  10   1      286.89      310.62      8.75 o 
   1  10   1      481.87      487.69     11.63 o 
   2  10   1      121.56      135.55      7.26 o 
   3  10   1       32.16       17.82      7.41 o 
   4  10   1        0.73       -3.33      2.22 o 
   5  10   1        3.82       -3.39      2.77 o 
   6  10   1       26.27       27.34      4.55 o 
   7  10   1       18.62       30.24      5.57 o 
   8  10   1        8.71        7.29      4.14 o 
  -8  11   1       23.49       28.19      5.13 o 
  -7  11   1       32.50       40.41     13.39 o 
  -6  11   1       23.07       26.13      5.96 o 
  -5  11   1       18.12        9.64      6.88 o 
  -4  11   1       26.81       27.47      4.38 o 
  -3  11   1      338.44      325.62      9.97 o 
  -2  11   1      182.46      191.48      9.07 o 
  -1  11   1        4.81        8.94      3.70 o 
   0  11   1       12.13       16.07      3.58 o 
   1  11   1      117.71      140.56      7.36 o 
   2  11   1        2.76       -3.46      3.73 o 
   3  11   1       45.61       33.50      5.20 o 
   4  11   1       14.72       12.51      8.12 o 
   5  11   1       19.73       17.16      8.01 o 
   6  11   1       96.75      102.82      6.64 o 
   7  11   1       29.31       35.14      6.38 o 
   8  11   1        0.62       -2.04      4.52 o 
  -7  12   1        0.94        1.37      3.50 o 
  -6  12   1       10.37       13.79      4.30 o 
  -5  12   1        0.58       -5.01      3.34 o 
  -4  12   1       87.53       95.19      6.24 o 
  -3  12   1       29.78       39.09      4.95 o 
  -2  12   1        7.17        3.41      7.64 o 
  -1  12   1       14.79       19.03      3.96 o 
   0  12   1       73.63       61.12     20.78 o 
   1  12   1        9.58        5.99      3.39 o 
   2  12   1        0.57       -5.11      4.01 o 
   3  12   1       68.39       45.96      5.30 o 
   4  12   1       27.28       22.19      5.21 o 
   5  12   1       21.17       38.73     11.71 o 
   6  12   1       69.45       74.69      8.14 o 
   7  12   1        1.96        2.41      4.47 o 
  -6  13   1        5.15        1.95      3.46 o 
  -5  13   1        2.36       -0.27      3.37 o 
  -4  13   1        8.07        3.94      3.46 o 
  -3  13   1       10.57       10.55      3.71 o 
  -2  13   1        3.42        2.71      4.63 o 
  -1  13   1       17.05       23.26      4.35 o 
   0  13   1        1.38       -5.43      4.86 o 
   1  13   1      100.78      114.75      6.27 o 
   2  13   1       23.76       32.15     12.15 o 
   3  13   1        8.91       10.60      5.82 o 
   4  13   1       15.86       22.76      5.94 o 
   5  13   1       11.07        5.77      3.69 o 
   6  13   1        7.30       10.16      4.08 o 
  -4  14   1        6.33        5.97      3.81 o 
  -3  14   1        1.09        1.66      3.20 o 
  -2  14   1        3.41        6.31      8.27 o 
  -1  14   1        7.98       14.11      4.40 o 
   0  14   1        2.46       -0.17      3.28 o 
   1  14   1       36.14       41.52      5.71 o 
   2  14   1        0.09        3.31      4.43 o 
   3  14   1        1.29       -2.70      5.58 o 
   4  14   1       15.66       21.60      4.71 o 
  -2  15   1        4.08        0.06      3.48 o 
  -1  15   1       17.54       37.70     13.31 o 
   0  15   1        8.85       13.42      6.48 o 
   1  15   1        4.17        8.24      6.89 o 
 -12   0   2        9.14        3.74      5.47 o 
 -10   0   2      407.16      421.36     18.94 o 
  -8   0   2       53.72       54.80      5.30 o 
  -6   0   2      291.08      300.00      9.90 o 
  -4   0   2      168.84      147.39      4.54 o 
  -2   0   2     1189.58     1204.93     30.83 o 
   0   0   2    12659.84    11484.95    455.76 o 
   2   0   2     7440.28     7051.82    328.24 o 
   4   0   2      760.83      882.92     21.30 o 
   6   0   2      435.78      460.00     13.96 o 
   8   0   2      103.41       97.59     36.80 o 
  10   0   2        2.25       -4.81     20.50 o 
 -12   1   2        0.30       -2.47      3.29 o 
 -11   1   2       13.36       16.94      4.21 o 
 -10   1   2        1.23       -4.81      3.24 o 
  -9   1   2       90.28       89.52      8.84 o 
  -8   1   2        2.55        0.90      2.64 o 
  -7   1   2        0.79       -1.28      1.71 o 
  -6   1   2      557.01      612.13     11.69 o 
  -5   1   2     1994.43     2012.15     31.51 o 
  -4   1   2       22.91       27.78      2.99 o 
  -3   1   2       36.78       18.30      1.26 o 
  -2   1   2    12627.62    13104.67    169.19 o 
  -1   1   2     3741.77     3705.44     48.40 o 
   0   1   2     2042.72     1921.29     52.32 o 
   1   1   2     1022.59      994.44     18.86 o 
   2   1   2      437.21      467.65      6.70 o 
   3   1   2     1521.83     1549.21     24.03 o 
   4   1   2     1399.84     1438.87     23.04 o 
   5   1   2       29.86       31.19      4.19 o 
   6   1   2       10.32        6.62      2.09 o 
   7   1   2      168.74      161.66      5.73 o 
   8   1   2        4.10       -3.62      5.52 o 
   9   1   2        3.11       -1.20      3.72 o 
  10   1   2        1.59       -2.60      2.75 o 
  11   1   2       18.47       17.03     11.44 o 
 -12   2   2        3.15       -5.57      4.03 o 
 -11   2   2        9.01        8.70      3.75 o 
 -10   2   2       30.34       22.74      4.24 o 
  -9   2   2      324.79      309.64      9.63 o 
  -8   2   2      428.31      431.90     11.10 o 
  -7   2   2       92.84       90.13      4.02 o 
  -6   2   2      235.61      259.73      4.96 o 
  -5   2   2     1929.05     2022.23     26.61 o 
  -4   2   2      776.11      742.39     13.07 o 
  -3   2   2     1554.67     1513.54     20.82 o 
  -2   2   2     2312.10     2349.53     31.42 o 
  -1   2   2       64.42       62.80      3.62 o 
   0   2   2      440.57      367.82     15.71 o 
   1   2   2     2991.72     2960.41     61.18 o 
   2   2   2     1444.60     1448.33     18.76 o 
   3   2   2     2272.77     2313.83     29.50 o 
   4   2   2     1421.83     1617.54     25.78 o 
   5   2   2        4.57        3.94      2.80 o 
   6   2   2       27.36       27.73      6.18 o 
   7   2   2      576.86      569.12     12.28 o 
   8   2   2        0.00       -3.27      4.52 o 
   9   2   2      103.75       96.06      8.60 o 
  10   2   2        4.27       -1.25      5.81 o 
  11   2   2        1.12       -6.07      5.11 o 
 -12   3   2        0.10       -2.32      5.82 o 
 -11   3   2       44.93       31.65      4.98 o 
 -10   3   2       41.57       37.10      4.93 o 
  -9   3   2       27.13       28.89      5.94 o 
  -8   3   2      326.48      315.14      9.37 o 
  -7   3   2       18.03       19.32      7.54 o 
  -6   3   2       31.18       45.62      6.27 o 
  -5   3   2      631.79      630.72     10.08 o 
  -4   3   2      294.73      306.39      8.73 o 
  -3   3   2      612.59      543.84     19.53 o 
  -2   3   2    15550.08    16562.82    678.12 o 
  -1   3   2     2914.41     3040.31     48.94 o 
   0   3   2     4445.46     4132.13     60.17 o 
   1   3   2       16.12       35.02      5.79 o 
   2   3   2      897.78      863.91     26.06 o 
   3   3   2        1.84       -1.53      1.95 o 
   4   3   2      719.45      743.49     13.50 o 
   5   3   2        0.99       -1.53      3.94 o 
   6   3   2       36.26       40.16      4.32 o 
   7   3   2        0.40       -0.29      2.30 o 
   8   3   2       31.41       26.75      4.02 o 
   9   3   2        0.55       -1.19      2.60 o 
  10   3   2       17.62       19.93      4.12 o 
  11   3   2        2.57       -5.24     16.61 o 
 -12   4   2        0.09        5.09      3.86 o 
 -11   4   2        5.22        1.34      3.29 o 
 -10   4   2       26.97       30.14      4.73 o 
  -9   4   2       58.42       50.07      5.23 o 
  -8   4   2       95.33       85.17      5.63 o 
  -7   4   2      114.63      112.82      5.60 o 
  -6   4   2       38.83       44.25      3.69 o 
  -5   4   2        0.02       -2.84      2.37 o 
  -4   4   2        0.09        0.60      1.89 o 
  -3   4   2        7.44       24.75      7.08 o 
  -2   4   2      899.66      941.56     18.13 o 
  -1   4   2      242.76      209.55      4.81 o 
   0   4   2      162.41      134.81      4.07 o 
   1   4   2      242.64      239.41      5.46 o 
   2   4   2        0.26        1.79      1.45 o 
   3   4   2      979.58     1129.88     20.43 o 
   4   4   2      541.21      572.14     11.33 o 
   5   4   2       65.01       62.41     10.39 o 
   6   4   2        4.26        3.47      2.25 o 
   7   4   2      596.41      611.61     13.40 o 
   8   4   2       12.21       11.81      5.63 o 
   9   4   2        6.56        4.42      3.12 o 
  10   4   2        3.48        2.10      4.69 o 
  11   4   2        0.01       -7.87     14.38 o 
 -11   5   2       19.58       14.25      4.42 o 
 -10   5   2        0.32       -1.35      2.99 o 
  -9   5   2       32.55       38.17      4.93 o 
  -8   5   2       96.97       93.33      6.00 o 
  -7   5   2      140.53      145.04      6.72 o 
  -6   5   2       21.64       19.52      5.32 o 
  -5   5   2     1545.09     1529.11     25.28 o 
  -4   5   2      843.53      924.30     19.20 o 
  -3   5   2       29.91       59.08      8.68 o 
  -2   5   2     1325.95     1416.25     23.07 o 
  -1   5   2        0.10        0.69      1.22 o 
   0   5   2      518.61      511.74      9.74 o 
   1   5   2     2590.13     2506.04     42.01 o 
   2   5   2        0.02        6.33      4.07 o 
   3   5   2       13.85       16.86      2.32 o 
   4   5   2        8.64        7.64      3.61 o 
   5   5   2       31.65       35.73      5.11 o 
   6   5   2       41.25       38.38      8.99 o 
   7   5   2      988.03     1041.68     20.15 o 
   8   5   2      232.27      239.61      8.20 o 
   9   5   2        7.64        6.40      3.50 o 
  10   5   2       21.01       21.15      6.83 o 
 -11   6   2        1.14        3.89      3.71 o 
 -10   6   2        8.66        3.39      3.81 o 
  -9   6   2       34.04       26.09      4.56 o 
  -8   6   2        0.43       -3.87      2.58 o 
  -7   6   2      766.67      827.91     22.10 o 
  -6   6   2       77.52       69.27      4.37 o 
  -5   6   2       23.71       18.20      4.15 o 
  -4   6   2      139.54      150.09      4.98 o 
  -3   6   2       49.20       43.41      3.44 o 
  -2   6   2       11.76        8.22      3.67 o 
  -1   6   2        4.57        4.82      1.64 o 
   0   6   2       43.33       55.80      2.86 o 
   1   6   2      315.71      303.22      7.86 o 
   2   6   2      605.64      572.86     12.50 o 
   3   6   2      377.52      395.13     10.77 o 
   4   6   2        2.52        5.20      2.80 o 
   5   6   2      368.39      367.29      9.32 o 
   6   6   2       98.06      114.97      5.53 o 
   7   6   2       42.29       45.93     14.25 o 
   8   6   2       25.62       25.90      5.94 o 
   9   6   2       39.12       43.57     14.14 o 
  10   6   2        5.05        2.36     17.04 o 
 -11   7   2        0.74       -6.69      7.58 o 
 -10   7   2        5.31        4.11      3.95 o 
  -9   7   2        0.58        2.31      3.32 o 
  -8   7   2      140.45      128.67      6.59 o 
  -7   7   2       71.75       79.76      5.50 o 
  -6   7   2       90.48       89.04      5.03 o 
  -5   7   2       74.83       77.72      4.34 o 
  -4   7   2       12.75       12.76      2.95 o 
  -3   7   2       81.19       81.86      3.87 o 
  -2   7   2      131.95      178.09      6.64 o 
  -1   7   2       42.96       47.07      8.85 o 
   0   7   2       37.32       32.98      6.59 o 
   1   7   2       39.42       49.75      3.14 o 
   2   7   2       31.97       33.60      4.54 o 
   3   7   2      164.55      181.16      6.44 o 
   4   7   2      112.73      110.22      4.85 o 
   5   7   2       98.12       96.32      4.90 o 
   6   7   2       16.76       21.06      6.85 o 
   7   7   2       79.59       69.03     25.56 o 
   8   7   2       15.81       12.90      3.72 o 
   9   7   2        0.51       -3.45      9.90 o 
  10   7   2        3.86        1.43      5.09 o 
 -10   8   2        9.69       11.50      4.17 o 
  -9   8   2       84.89       82.45      7.27 o 
  -8   8   2       49.72       52.66     12.38 o 
  -7   8   2      130.60      145.09      6.92 o 
  -6   8   2       84.26       90.86      5.39 o 
  -5   8   2       47.28       40.42     13.88 o 
  -4   8   2       14.83       10.63      2.67 o 
  -3   8   2       33.54       37.85     13.44 o 
  -2   8   2      135.65      141.71      8.36 o 
  -1   8   2        1.89        1.37      3.09 o 
   0   8   2       62.04       71.94      3.82 o 
   1   8   2      115.83      133.28      4.97 o 
   2   8   2      119.91      109.10      5.77 o 
   3   8   2        4.09        4.05      2.61 o 
   4   8   2       48.48       34.19      4.83 o 
   5   8   2       16.36       15.44      3.41 o 
   6   8   2      186.94      161.91      7.26 o 
   7   8   2        7.84        0.56      2.83 o 
   8   8   2        0.61       -0.62      3.88 o 
   9   8   2       34.07       52.07      6.15 o 
 -10   9   2       28.85       29.33      5.31 o 
  -9   9   2        0.96        3.94      3.69 o 
  -8   9   2       15.92       16.77      4.09 o 
  -7   9   2      134.36      127.93      6.80 o 
  -6   9   2       59.36       64.12      9.21 o 
  -5   9   2       81.22       55.51      5.38 o 
  -4   9   2       57.85       43.31      9.90 o 
  -3   9   2      102.53       88.81      4.52 o 
  -2   9   2      680.59      706.08     17.63 o 
  -1   9   2        5.18        5.29      2.36 o 
   0   9   2        9.84       12.65      4.82 o 
   1   9   2      141.97      123.62      5.22 o 
   2   9   2        0.01       -4.73      6.11 o 
   3   9   2       12.09        3.99      2.52 o 
   4   9   2       15.97       12.57      3.12 o 
   5   9   2        4.97        0.17      2.70 o 
   6   9   2       38.73       38.89      5.44 o 
   7   9   2       12.03       10.28      6.54 o 
   8   9   2       48.81       48.81      5.80 o 
   9   9   2        1.08        2.45      5.03 o 
  -9  10   2        4.38       10.15      4.28 o 
  -8  10   2       62.47       50.59      6.80 o 
  -7  10   2       21.79       21.75      4.38 o 
  -6  10   2       63.39       77.81     11.68 o 
  -5  10   2        4.06       -0.85      2.86 o 
  -4  10   2       16.35       17.59      3.87 o 
  -3  10   2        8.26       17.52      5.46 o 
  -2  10   2        4.15        9.77      5.80 o 
  -1  10   2        5.99        1.52      2.82 o 
   0  10   2        3.61        1.92      2.49 o 
   1  10   2       40.12       28.97      4.40 o 
   2  10   2        0.45       -3.65      3.71 o 
   3  10   2        1.75       -3.46      2.31 o 
   4  10   2       47.94       28.18      9.08 o 
   5  10   2       15.12        7.76      3.36 o 
   6  10   2        1.83        1.24      4.63 o 
   7  10   2       54.76       62.00      7.92 o 
   8  10   2        5.54        3.53      3.81 o 
  -8  11   2        0.01        2.34      4.77 o 
  -7  11   2        7.54        4.62      3.53 o 
  -6  11   2       12.76       16.82      5.46 o 
  -5  11   2       97.20      113.35      6.42 o 
  -4  11   2        3.16        8.11      3.38 o 
  -3  11   2      151.99      143.82      6.85 o 
  -2  11   2      151.26      128.86      7.19 o 
  -1  11   2        5.91       10.54      5.72 o 
   0  11   2       86.21       86.04     14.92 o 
   1  11   2      101.75      106.76      5.64 o 
   2  11   2      132.97      144.22      8.90 o 
   3  11   2       23.63       14.18      7.48 o 
   4  11   2       39.38       34.87     15.24 o 
   5  11   2       18.11       13.89      3.87 o 
   6  11   2       55.57       67.18      6.42 o 
   7  11   2       19.46       43.17      5.71 o 
  -7  12   2        1.49        0.41      3.42 o 
  -6  12   2        2.57        1.30      3.13 o 
  -5  12   2        1.32       -0.64      3.00 o 
  -4  12   2       41.12       53.07      6.62 o 
  -3  12   2        0.04       -1.18      2.71 o 
  -2  12   2       41.19       61.30      8.89 o 
  -1  12   2        0.73       -3.93      2.86 o 
   0  12   2       57.22       49.86      9.81 o 
   1  12   2       15.27       18.58      7.14 o 
   2  12   2       34.42       45.21     21.47 o 
   3  12   2       57.54       49.89      7.02 o 
   4  12   2        2.25       -0.26      3.01 o 
   5  12   2       35.24       45.63     20.86 o 
   6  12   2        2.14        4.40      3.42 o 
  -6  13   2        3.71       -1.43      3.43 o 
  -5  13   2        4.21        3.09      3.30 o 
  -4  13   2        0.56       -2.60      2.71 o 
  -3  13   2        2.29       -0.74      4.10 o 
  -2  13   2        0.01       -1.66      9.85 o 
  -1  13   2       32.67       41.22     10.92 o 
   0  13   2        0.14       -6.55      5.36 o 
   1  13   2       95.57      125.09      6.53 o 
   2  13   2        2.33        1.12      4.75 o 
   3  13   2        0.22       -6.12      5.61 o 
   4  13   2        0.99       -3.78      2.77 o 
   5  13   2       16.44       15.30      4.42 o 
  -5  14   2        2.95        1.60      3.62 o 
  -4  14   2       37.19       38.00      6.71 o 
  -3  14   2        1.94       -3.44      2.97 o 
  -2  14   2       16.14       13.86     11.58 o 
  -1  14   2       10.54       17.03      5.20 o 
   0  14   2        0.00       -3.19      3.20 o 
   1  14   2       54.02       62.69      6.37 o 
   2  14   2       57.04       55.49      6.50 o 
   3  14   2        2.69        4.04      5.34 o 
   4  14   2        8.59       12.53      4.26 o 
  -2  15   2       13.73        9.48      4.18 o 
  -1  15   2        0.16        3.67      5.97 o 
   0  15   2       30.72       44.60      7.39 o 
 -11   0   3       24.34       26.76      6.76 o 
  -9   0   3       31.48       31.08      6.04 o 
  -7   0   3      106.53      104.80      5.78 o 
  -5   0   3       56.46       44.79      3.89 o 
  -3   0   3      662.56      630.44     23.47 o 
  -1   0   3     4273.26     3990.28     99.34 o 
   1   0   3     1585.19     1344.59     28.49 o 
   3   0   3        0.56        2.30      2.66 o 
   5   0   3       50.04       47.58      4.07 o 
   7   0   3        1.35       -7.24      6.54 o 
   9   0   3       33.98       22.57     11.73 o 
  11   0   3        1.18      -16.40     27.04 o 
 -12   1   3        5.16        0.43      3.66 o 
 -11   1   3       55.90       48.93      7.20 o 
 -10   1   3      130.13      117.34      6.97 o 
  -9   1   3      116.20      125.08      6.70 o 
  -8   1   3       36.66       38.84      8.08 o 
  -7   1   3      179.73      174.89      4.87 o 
  -6   1   3        2.96        0.99      1.52 o 
  -5   1   3       81.10       68.29      2.28 o 
  -4   1   3      594.66      528.89      8.42 o 
  -3   1   3      711.25      712.35     10.57 o 
  -2   1   3     2387.66     2205.03     29.52 o 
  -1   1   3    24705.51    24603.62    461.72 o 
   0   1   3      837.40      699.41      9.43 o 
   1   1   3     2587.88     2286.45     33.44 o 
   2   1   3      158.89      165.15      3.06 o 
   3   1   3     2787.03     2815.07     42.26 o 
   4   1   3       48.82       39.26      4.63 o 
   5   1   3      146.96      150.52      4.68 o 
   6   1   3       33.76       37.09      6.44 o 
   7   1   3        0.00       -5.59      3.88 o 
   8   1   3        0.09       -8.50      6.12 o 
   9   1   3       67.02       61.42     14.40 o 
  10   1   3        0.36      -23.37     16.78 o 
  11   1   3        9.54       -8.06     28.48 o 
 -12   2   3       11.27       10.92      8.77 o 
 -11   2   3       13.48       13.69      4.02 o 
 -10   2   3       46.63       42.27     10.51 o 
  -9   2   3      129.63      140.50     15.85 o 
  -8   2   3        2.93       -1.95      3.67 o 
  -7   2   3       62.12       72.96      4.53 o 
  -6   2   3        7.24        6.30      1.61 o 
  -5   2   3      331.88      358.45      8.32 o 
  -4   2   3     2232.12     2292.01     31.18 o 
  -3   2   3      300.09      315.32      5.54 o 
  -2   2   3     9816.62    10591.60    136.47 o 
  -1   2   3    15076.75    15405.71    422.80 o 
   0   2   3     1083.45     1078.39     16.74 o 
   1   2   3       40.66       39.77      3.08 o 
   2   2   3        9.77        6.19      0.96 o 
   3   2   3        0.01       -0.69      1.88 o 
   4   2   3       39.68       41.40      6.05 o 
   5   2   3        8.80       11.06      2.05 o 
   6   2   3       42.89       52.40      5.82 o 
   7   2   3      246.34      263.66      9.40 o 
   8   2   3      169.45      185.71      6.90 o 
   9   2   3       41.25       33.09      6.27 o 
  10   2   3        0.01      -19.66     16.26 o 
  11   2   3       42.45       35.97     31.94 o 
 -12   3   3        0.49        0.78      3.52 o 
 -11   3   3       76.63       52.71      7.99 o 
 -10   3   3       84.55       94.82      7.13 o 
  -9   3   3       22.67       21.02      3.92 o 
  -8   3   3      129.60      137.46      7.78 o 
  -7   3   3       12.36       14.59      2.78 o 
  -6   3   3        0.13       -1.26      1.01 o 
  -5   3   3      292.24      292.29      9.31 o 
  -4   3   3      450.59      430.43      8.67 o 
  -3   3   3      416.53      384.72      6.68 o 
  -2   3   3     1014.95     1100.33     22.09 o 
  -1   3   3     2819.79     2850.87     52.39 o 
   0   3   3     5247.06     5086.83     73.71 o 
   1   3   3      217.01      209.42      6.12 o 
   2   3   3        7.68        4.05      1.31 o 
   3   3   3      433.86      444.33      7.08 o 
   4   3   3       10.24        9.02      4.32 o 
   5   3   3      131.87      155.97      5.53 o 
   6   3   3       34.92       33.48      3.42 o 
   7   3   3      187.36      179.64      7.96 o 
   8   3   3       89.23       90.72     10.95 o 
   9   3   3       78.45       91.46     16.45 o 
  10   3   3        0.02       -2.14     16.47 o 
 -12   4   3        5.75        6.64      3.97 o 
 -11   4   3        2.03        4.96      3.66 o 
 -10   4   3      126.77      136.66      7.55 o 
  -9   4   3      142.46      138.36      7.71 o 
  -8   4   3       10.82       12.17      3.30 o 
  -7   4   3      314.67      322.71     10.10 o 
  -6   4   3      245.91      243.27      7.24 o 
  -5   4   3      248.80      274.92      6.55 o 
  -4   4   3        0.28        2.09      1.28 o 
  -3   4   3     1251.68     1290.09     20.97 o 
  -2   4   3      231.04      261.54      5.73 o 
  -1   4   3       46.24       43.39      2.45 o 
   0   4   3       35.78       20.49      4.58 o 
   1   4   3     1369.03     1453.72     23.24 o 
   2   4   3       97.76      130.18      4.10 o 
   3   4   3      244.72      235.18      4.63 o 
   4   4   3      723.17      746.41     13.99 o 
   5   4   3        4.22        1.59      1.85 o 
   6   4   3        2.53        0.56      3.67 o 
   7   4   3      216.34      238.89     11.66 o 
   8   4   3       27.11       27.62     10.15 o 
   9   4   3       10.76       10.23      4.61 o 
  10   4   3        0.51       -4.68     13.30 o 
 -12   5   3        9.44       14.95      5.75 o 
 -11   5   3       28.10       31.94      5.24 o 
 -10   5   3       11.83       16.43      4.12 o 
  -9   5   3       11.23       12.18      3.81 o 
  -8   5   3      251.29      229.77     15.20 o 
  -7   5   3      191.66      189.22      6.94 o 
  -6   5   3        2.07       -0.35      2.03 o 
  -5   5   3      137.72      126.33      4.97 o 
  -4   5   3     1968.54     2237.37     35.54 o 
  -3   5   3      203.19      230.31      5.77 o 
  -2   5   3        0.18        1.21      1.26 o 
  -1   5   3     1265.48     1159.46     19.23 o 
   0   5   3      607.52      590.34     12.07 o 
   1   5   3        7.88        1.71      1.44 o 
   2   5   3     2349.72     2448.28     38.20 o 
   3   5   3       30.27       44.33      9.10 o 
   4   5   3       47.42       48.17      7.92 o 
   5   5   3        0.02        0.56      3.43 o 
   6   5   3      104.96      102.60      5.29 o 
   7   5   3      885.53      995.96     23.82 o 
   8   5   3       35.52       37.69     10.01 o 
   9   5   3        3.05       -0.79     12.87 o 
  10   5   3       22.81       23.31      6.59 o 
 -11   6   3        0.10       -3.29      3.56 o 
 -10   6   3        5.31        0.19      4.76 o 
  -9   6   3       34.21       39.17      6.84 o 
  -8   6   3       21.71       26.15      3.91 o 
  -7   6   3      931.13      898.70     19.24 o 
  -6   6   3       45.05       45.70     11.23 o 
  -5   6   3      188.69      185.65      6.49 o 
  -4   6   3        0.51        6.66     11.94 o 
  -3   6   3       90.26       75.10      3.51 o 
  -2   6   3      598.04      622.21     14.47 o 
  -1   6   3      918.21      832.59     14.99 o 
   0   6   3      109.12       91.22      4.72 o 
   1   6   3      313.39      337.37      7.89 o 
   2   6   3      480.98      508.59     10.66 o 
   3   6   3       94.38       75.39      3.75 o 
   4   6   3       90.20       92.77      4.35 o 
   5   6   3       72.61       86.48     16.04 o 
   6   6   3      167.15      152.21      8.62 o 
   7   6   3       67.99       67.54     12.13 o 
   8   6   3       20.48       21.51      5.26 o 
   9   6   3        0.87        0.34     11.51 o 
  10   6   3       21.34       26.71     12.66 o 
 -11   7   3        0.43       -3.94      3.25 o 
 -10   7   3        0.16       -4.08      2.81 o 
  -9   7   3       17.31       15.89      3.98 o 
  -8   7   3       18.65       22.37      7.37 o 
  -7   7   3       10.19       14.34      4.94 o 
  -6   7   3       41.92       39.22     15.21 o 
  -5   7   3       43.88       60.90      9.87 o 
  -4   7   3       15.17       21.65      3.88 o 
  -3   7   3        5.63        5.15      1.79 o 
  -2   7   3       15.42       19.83      4.48 o 
  -1   7   3      112.51       87.78      3.89 o 
   0   7   3       65.91       80.32      3.65 o 
   1   7   3      165.19      182.52      6.25 o 
   2   7   3        0.00        4.73      1.92 o 
   3   7   3      534.51      551.37     13.84 o 
   4   7   3      426.13      436.26     17.17 o 
   5   7   3      444.20      392.69     10.25 o 
   6   7   3        1.54       -1.02      2.75 o 
   7   7   3      103.31      105.27      7.88 o 
   8   7   3       13.22       14.64      5.90 o 
   9   7   3       32.04       53.17     10.79 o 
 -10   8   3        2.10        3.90      4.07 o 
  -9   8   3       27.85       30.76      9.81 o 
  -8   8   3       18.70       15.53      4.11 o 
  -7   8   3      437.05      486.69     16.67 o 
  -6   8   3        4.17        1.26      4.38 o 
  -5   8   3       47.01       43.38     10.60 o 
  -4   8   3      113.11      105.07      5.20 o 
  -3   8   3      146.83      123.37      4.85 o 
  -2   8   3       30.08       73.15     11.24 o 
  -1   8   3       35.07       38.38      6.02 o 
   0   8   3       24.63       17.89      4.30 o 
   1   8   3       31.01       28.62      5.32 o 
   2   8   3      210.36      212.15      9.76 o 
   3   8   3       26.17       32.47      6.15 o 
   4   8   3       35.31       27.99      8.29 o 
   5   8   3       16.87       13.19      5.43 o 
   6   8   3        0.05       -1.43      3.76 o 
   7   8   3        2.31        0.86      5.36 o 
   8   8   3        8.94        8.37      5.10 o 
   9   8   3        0.47        6.30      9.78 o 
 -10   9   3        4.85        4.11      3.80 o 
  -9   9   3        1.28        1.91      3.25 o 
  -8   9   3        1.21       -0.13      5.62 o 
  -7   9   3       54.48       62.38     10.20 o 
  -6   9   3        0.53       -4.26      2.84 o 
  -5   9   3       27.68       27.20      3.97 o 
  -4   9   3        0.47       -0.85      2.10 o 
  -3   9   3       54.75       62.56      9.56 o 
  -2   9   3       95.04       70.39      5.04 o 
  -1   9   3      169.78      191.52      6.43 o 
   0   9   3        0.05       -3.48      3.16 o 
   1   9   3        0.00       -1.41      2.39 o 
   2   9   3        9.89       -0.43      9.66 o 
   3   9   3        0.00       -3.61      3.77 o 
   4   9   3        0.46       -6.09      4.70 o 
   5   9   3      193.31      201.21      8.15 o 
   6   9   3       28.58       36.53     10.51 o 
   7   9   3        3.71        6.62      4.75 o 
   8   9   3        1.18        5.75      5.47 o 
  -9  10   3       70.65       75.13     12.31 o 
  -8  10   3       10.75       10.97      3.92 o 
  -7  10   3       94.58       73.94     11.15 o 
  -6  10   3        3.34        0.03      2.96 o 
  -5  10   3       28.01       33.74      4.60 o 
  -4  10   3       72.32       85.46      5.43 o 
  -3  10   3      243.87      224.36      8.19 o 
  -2  10   3      184.51      169.91     10.05 o 
  -1  10   3       16.84       13.65      3.32 o 
   0  10   3        1.96       -1.14      3.61 o 
   1  10   3        7.50        2.41      6.87 o 
   2  10   3       25.19       19.79      6.19 o 
   3  10   3        5.24        4.78      3.07 o 
   4  10   3        0.19       -5.87      4.46 o 
   5  10   3        8.90        7.24      3.20 o 
   6  10   3       29.08       28.87      6.19 o 
   7  10   3       20.08       25.03      6.91 o 
   8  10   3        1.55       -2.88      4.60 o 
  -8  11   3       66.91       97.24     10.53 o 
  -7  11   3        0.94        0.34      3.19 o 
  -6  11   3       20.49       13.95      4.07 o 
  -5  11   3       17.73       25.01      4.25 o 
  -4  11   3       24.57       37.91      7.99 o 
  -3  11   3       74.36       86.86      6.25 o 
  -2  11   3        3.72       -3.71      3.13 o 
  -1  11   3        0.27       -1.73      2.79 o 
   0  11   3        8.35        8.03      3.50 o 
   1  11   3      379.97      329.98     12.03 o 
   2  11   3       51.37       30.67      6.23 o 
   3  11   3       45.40       41.65      9.43 o 
   4  11   3       37.49       52.34     13.30 o 
   5  11   3       49.48       54.66      5.52 o 
   6  11   3       34.71       28.35      6.92 o 
   7  11   3        9.25       21.89      6.63 o 
  -7  12   3        0.03       -0.67      4.43 o 
  -6  12   3        4.32        6.38      3.75 o 
  -5  12   3        4.17        7.54      3.69 o 
  -4  12   3       23.29       23.56      4.41 o 
  -3  12   3        0.73        1.20      3.27 o 
  -2  12   3       17.43       24.84      6.11 o 
  -1  12   3        1.62        6.22      3.99 o 
   0  12   3        3.36        7.00      5.22 o 
   1  12   3        7.86        8.48      5.32 o 
   2  12   3       20.73       34.28      6.66 o 
   3  12   3       21.56       25.73      6.00 o 
   4  12   3       41.55       36.06      4.87 o 
   5  12   3        0.02       -0.12      3.23 o 
   6  12   3       26.76       37.92     15.61 o 
  -6  13   3        1.80       -2.77      5.35 o 
  -5  13   3        1.83        5.37      3.71 o 
  -4  13   3        0.34        2.61      3.22 o 
  -3  13   3       14.48       13.32      8.96 o 
  -2  13   3        0.18        1.61      6.26 o 
  -1  13   3        2.35       -0.48      3.21 o 
   0  13   3       31.63       44.23     11.61 o 
   1  13   3       88.12       80.58      7.43 o 
   2  13   3       49.49       38.10      8.62 o 
   3  13   3        2.86        0.07      4.71 o 
   4  13   3        0.30       -1.15      2.99 o 
   5  13   3        6.56        5.92      3.87 o 
  -5  14   3        0.79        0.40      4.57 o 
  -4  14   3       21.00       33.91      5.43 o 
  -3  14   3        1.75       -3.35      3.38 o 
  -2  14   3        0.02        2.26      4.82 o 
  -1  14   3        0.01        4.11      3.76 o 
   0  14   3        4.74        5.94      4.06 o 
   1  14   3       11.91       14.74      5.78 o 
   2  14   3        0.86        2.62      3.65 o 
   3  14   3        0.03        1.60      3.69 o 
 -12   0   4       34.86       44.46      8.06 o 
 -10   0   4       65.97       58.44      8.06 o 
  -8   0   4       66.13       45.64      6.05 o 
  -6   0   4      441.99      410.98     14.94 o 
  -4   0   4       81.13       71.58      8.29 o 
  -2   0   4    16579.02    16376.34    432.05 o 
   0   0   4       65.99       52.18      3.82 o 
   2   0   4     3060.13     2795.52     60.97 o 
   4   0   4      643.33      578.33     15.17 o 
   6   0   4       90.48       79.64     30.46 o 
   8   0   4       81.21      124.39     36.14 o 
  10   0   4       16.34       -1.87     27.62 o 
 -12   1   4        3.52        2.79      3.67 o 
 -11   1   4       55.55       63.52      9.35 o 
 -10   1   4       68.90       62.45     12.60 o 
  -9   1   4      102.21      111.24      9.51 o 
  -8   1   4      253.27      244.60     12.13 o 
  -7   1   4      266.76      271.33      6.42 o 
  -6   1   4      183.35      188.04      4.45 o 
  -5   1   4       80.44       68.22      2.18 o 
  -4   1   4        1.13       -0.45      0.79 o 
  -3   1   4       87.66       90.95      2.87 o 
  -2   1   4      275.69      249.77      5.38 o 
  -1   1   4        0.00        0.22      0.54 o 
   0   1   4      351.38      364.71      6.70 o 
   1   1   4       55.67       36.94      5.47 o 
   2   1   4      114.82      140.21      2.85 o 
   3   1   4        0.01        0.36      1.17 o 
   4   1   4      218.39      276.94      6.30 o 
   5   1   4       31.92       42.59      6.81 o 
   6   1   4       87.54       84.86      7.29 o 
   7   1   4        9.69       10.23      2.85 o 
   8   1   4       58.51       85.09     34.11 o 
   9   1   4        1.05       -7.13     16.77 o 
  10   1   4        9.05       -4.22     18.66 o 
 -12   2   4        1.21       -3.08      4.89 o 
 -11   2   4       41.53       46.21     10.29 o 
 -10   2   4        3.79        4.27      3.11 o 
  -9   2   4       65.51       68.10      5.60 o 
  -8   2   4       92.96       95.26      5.50 o 
  -7   2   4     1273.99     1285.10     26.74 o 
  -6   2   4      150.17      168.09      4.18 o 
  -5   2   4        0.44        0.34      1.49 o 
  -4   2   4        2.97       15.83      4.17 o 
  -3   2   4     1143.11     1075.30     15.56 o 
  -2   2   4     1002.76     1022.16     23.13 o 
  -1   2   4     1752.31     1687.98     21.81 o 
   0   2   4      687.21      631.88      7.95 o 
   1   2   4       17.03       16.55      2.12 o 
   2   2   4       16.10       17.37      3.13 o 
   3   2   4       19.23       31.29      2.68 o 
   4   2   4        0.14       -3.13      4.42 o 
   5   2   4     1066.23     1093.32     19.06 o 
   6   2   4      576.85      595.48     19.72 o 
   7   2   4      172.96      178.79      8.38 o 
   8   2   4       77.94       91.84     38.38 o 
   9   2   4       31.63       37.29     21.40 o 
  10   2   4       28.37       13.34     20.16 o 
 -12   3   4        0.43        5.67      3.96 o 
 -11   3   4        6.01        8.74      3.71 o 
 -10   3   4      179.30      177.32      8.51 o 
  -9   3   4       77.42       68.75     17.56 o 
  -8   3   4       64.77       48.18     14.99 o 
  -7   3   4      821.66      804.04     16.68 o 
  -6   3   4      176.33      192.30      4.63 o 
  -5   3   4        0.03       -0.06      1.08 o 
  -4   3   4      256.41      246.54      5.12 o 
  -3   3   4      473.53      482.42      8.10 o 
  -2   3   4     2936.35     3014.21     38.13 o 
  -1   3   4      964.18      891.08     17.86 o 
   0   3   4     1754.37     1710.13     26.22 o 
   1   3   4       26.02       23.12      3.95 o 
   2   3   4      781.59      821.98     11.71 o 
   3   3   4      146.76      175.24      3.80 o 
   4   3   4        0.22       -1.05      1.49 o 
   5   3   4      238.74      229.63      6.42 o 
   6   3   4       24.59       26.48      6.50 o 
   7   3   4       41.12       39.90     10.30 o 
   8   3   4       90.71       94.03     29.63 o 
   9   3   4       18.78       16.17     34.02 o 
  10   3   4       12.92       15.98     21.41 o 
 -12   4   4        4.27        1.90      3.60 o 
 -11   4   4        0.12       -0.37      3.20 o 
 -10   4   4       59.69       58.33      5.57 o 
  -9   4   4       15.89       17.83      4.30 o 
  -8   4   4       82.80       91.87      5.12 o 
  -7   4   4       25.45       20.27     11.46 o 
  -6   4   4      902.65      927.94     15.05 o 
  -5   4   4      480.74      515.23      9.09 o 
  -4   4   4      526.20      580.60     16.76 o 
  -3   4   4      123.88      182.13      4.85 o 
  -2   4   4      742.20      860.88     15.97 o 
  -1   4   4      546.41      505.51      9.48 o 
   0   4   4      669.30      643.99     11.53 o 
   1   4   4      177.07      159.50      5.82 o 
   2   4   4        0.14        1.61      2.56 o 
   3   4   4      641.84      654.24     10.15 o 
   4   4   4      139.59      133.40      4.74 o 
   5   4   4      151.05      146.59      5.45 o 
   6   4   4      336.87      341.77      9.01 o 
   7   4   4       93.33      106.71     10.15 o 
   8   4   4       56.64       60.90     20.01 o 
   9   4   4       17.35       30.90     22.12 o 
  10   4   4       27.89       42.44     33.09 o 
 -12   5   4        0.04       -1.42      4.17 o 
 -11   5   4        5.36        4.56      3.51 o 
 -10   5   4        0.90        2.64      3.48 o 
  -9   5   4       39.11       40.52      8.09 o 
  -8   5   4      386.92      375.19     12.51 o 
  -7   5   4        9.51       17.51      3.20 o 
  -6   5   4        7.79       11.02      8.60 o 
  -5   5   4      226.00      242.84      7.21 o 
  -4   5   4       30.94       37.92      4.51 o 
  -3   5   4      690.06      706.68     12.89 o 
  -2   5   4     2931.08     2850.96     43.13 o 
  -1   5   4     1390.74     1230.29     22.30 o 
   0   5   4        3.87        4.15      2.01 o 
   1   5   4       64.41       53.66      3.20 o 
   2   5   4        2.96        6.68      1.76 o 
   3   5   4       60.39       67.31      5.00 o 
   4   5   4      375.11      379.39     10.57 o 
   5   5   4      789.83      737.20     14.95 o 
   6   5   4        7.65        7.56      3.16 o 
   7   5   4      134.52      163.64      8.57 o 
   8   5   4       10.55        1.96      9.41 o 
   9   5   4       20.14       19.90     21.64 o 
  10   5   4        0.10       -0.72     28.77 o 
 -11   6   4       10.32        7.33      3.98 o 
 -10   6   4        0.28       -2.27      6.60 o 
  -9   6   4      177.76      167.00      7.43 o 
  -8   6   4       98.82       87.42      5.40 o 
  -7   6   4      111.40      112.04      5.80 o 
  -6   6   4        0.34       -1.26      2.11 o 
  -5   6   4        1.03       -0.84      1.79 o 
  -4   6   4        1.40        0.21      1.60 o 
  -3   6   4      121.44      126.54      4.36 o 
  -2   6   4       75.69       82.35      3.65 o 
  -1   6   4      670.57      664.76     13.89 o 
   0   6   4        2.95       -0.25      1.43 o 
   1   6   4      105.18      105.77      4.68 o 
   2   6   4      540.31      534.25     11.12 o 
   3   6   4        6.53        4.65      2.49 o 
   4   6   4      260.52      286.94      7.95 o 
   5   6   4      125.94      136.83      7.08 o 
   6   6   4       14.05       13.63      7.08 o 
   7   6   4        7.18       12.47      9.91 o 
   8   6   4       12.24       18.30     15.26 o 
   9   6   4        2.49      -21.29     26.61 o 
 -11   7   4        0.10       -6.32      4.68 o 
 -10   7   4        4.72        2.19      4.04 o 
  -9   7   4       19.69       23.70      4.40 o 
  -8   7   4       77.60       82.24      7.98 o 
  -7   7   4        0.02       -4.00      2.67 o 
  -6   7   4        0.11       -0.32      2.08 o 
  -5   7   4       15.65       13.74      4.49 o 
  -4   7   4        0.53       11.94     11.79 o 
  -3   7   4        5.33        3.39      1.91 o 
  -2   7   4       61.85       63.94      4.18 o 
  -1   7   4        5.67        9.87      2.15 o 
   0   7   4       14.00       16.09      2.91 o 
   1   7   4        0.09       -4.10      3.14 o 
   2   7   4       74.78       62.07      5.09 o 
   3   7   4        0.10        1.25      2.74 o 
   4   7   4      111.88      110.33      6.76 o 
   5   7   4      252.92      263.09      8.25 o 
   6   7   4       28.86       14.89     12.60 o 
   7   7   4        2.86        0.84      4.08 o 
   8   7   4        0.06       -2.31      9.56 o 
   9   7   4        1.33      -19.27     29.20 o 
 -10   8   4       57.79       42.74      5.61 o 
  -9   8   4       46.00       51.86     11.11 o 
  -8   8   4        0.11       -3.21      2.65 o 
  -7   8   4       10.62        9.93      4.85 o 
  -6   8   4       39.85       37.58     11.83 o 
  -5   8   4        1.79        0.53      2.69 o 
  -4   8   4      512.71      552.86     13.41 o 
  -3   8   4       25.61       17.68      5.29 o 
  -2   8   4       22.66       59.32     10.86 o 
  -1   8   4        5.97       12.84      3.26 o 
   0   8   4       10.30       10.85      2.91 o 
   1   8   4       20.20        9.69      5.34 o 
   2   8   4      157.46      160.32      6.35 o 
   3   8   4        2.26       -1.00      4.28 o 
   4   8   4       86.74       92.42      7.52 o 
   5   8   4       89.52       99.49      5.72 o 
   6   8   4        5.80        7.80      5.89 o 
   7   8   4       29.02       33.77     20.44 o 
   8   8   4        0.73        5.77      8.34 o 
 -10   9   4        6.55        8.07      4.22 o 
  -9   9   4        0.49       -0.67      3.94 o 
  -8   9   4       87.92       78.35      6.63 o 
  -7   9   4       10.60        6.12      3.44 o 
  -6   9   4       26.23       26.94      4.19 o 
  -5   9   4       35.62       23.92      4.88 o 
  -4   9   4      184.55      193.37      7.46 o 
  -3   9   4       94.45       83.78      4.98 o 
  -2   9   4       87.61       84.98      5.41 o 
  -1   9   4        4.41       -3.43      3.47 o 
   0   9   4       31.74       18.68      4.89 o 
   1   9   4       20.85       14.62      2.98 o 
   2   9   4        2.48       -3.27      2.55 o 
   3   9   4        9.58       -2.39      4.67 o 
   4   9   4       42.01       32.95      7.36 o 
   5   9   4       56.19       49.29      6.69 o 
   6   9   4        0.34        0.05      7.28 o 
   7   9   4        0.75       -4.88      5.32 o 
   8   9   4        0.07        2.61     14.96 o 
  -9  10   4        1.87        2.95      8.02 o 
  -8  10   4       16.51       23.72      4.70 o 
  -7  10   4       13.49       23.82      4.29 o 
  -6  10   4        3.57       -0.01      3.00 o 
  -5  10   4        0.01       -3.18      4.74 o 
  -4  10   4       28.90       21.39      3.84 o 
  -3  10   4      191.70      219.50      8.21 o 
  -2  10   4       34.27       23.73     10.14 o 
  -1  10   4        0.70       -2.01      2.32 o 
   0  10   4      474.03      520.98     14.90 o 
   1  10   4        0.25       -3.61      2.41 o 
   2  10   4      124.10      132.80      5.79 o 
   3  10   4        1.19       -1.97      2.55 o 
   4  10   4       21.65       26.82      8.19 o 
   5  10   4       55.24       40.53      6.95 o 
   6  10   4        1.69       -1.53     12.30 o 
   7  10   4        0.10        1.58      5.18 o 
  -8  11   4        1.41       -1.26      3.33 o 
  -7  11   4        9.41       12.28      4.21 o 
  -6  11   4        1.44        0.76      2.86 o 
  -5  11   4        7.92       14.18      3.79 o 
  -4  11   4        0.78       -1.75      2.86 o 
  -3  11   4       54.17       51.49      6.30 o 
  -2  11   4        2.19       -0.54     11.07 o 
  -1  11   4      295.57      318.78      9.52 o 
   0  11   4       51.39       46.27      5.18 o 
   1  11   4       57.51       46.55      5.27 o 
   2  11   4       81.86       59.78     15.28 o 
   3  11   4        6.14       -1.88      4.61 o 
   4  11   4        7.08        2.05      4.36 o 
   5  11   4        6.37       10.27      5.59 o 
   6  11   4       22.87       28.01      8.92 o 
  -7  12   4        1.37       -1.89      3.48 o 
  -6  12   4       32.84       32.29      9.07 o 
  -5  12   4        0.00       -0.47      3.24 o 
  -4  12   4       77.33       65.71     11.72 o 
  -3  12   4        8.23        5.42      3.34 o 
  -2  12   4       14.37       20.87      5.80 o 
  -1  12   4      156.25      173.37      8.09 o 
   0  12   4      269.98      326.79     11.58 o 
   1  12   4        9.94       17.91      4.65 o 
   2  12   4        4.54       10.75      3.81 o 
   3  12   4        0.03       -3.55      2.37 o 
   4  12   4        8.68        9.23      5.12 o 
   5  12   4       23.54       18.88      6.43 o 
  -6  13   4       10.08       11.67      4.16 o 
  -5  13   4        1.16       -1.03      3.59 o 
  -4  13   4        0.05       -0.93      4.76 o 
  -3  13   4        0.03       -6.69      5.03 o 
  -2  13   4        4.17        1.61      4.47 o 
  -1  13   4      156.96      146.64      7.86 o 
   0  13   4        3.22        5.89      4.88 o 
   1  13   4       36.49       50.87     22.16 o 
   2  13   4        1.25       -5.05      6.33 o 
   3  13   4        0.82        0.11      3.13 o 
   4  13   4        2.20       -3.78      4.21 o 
  -4  14   4       40.42       54.99      6.39 o 
  -3  14   4       14.42       22.72      4.94 o 
  -2  14   4       21.30       33.89      5.30 o 
  -1  14   4        2.88        2.13      5.11 o 
   0  14   4       13.34       26.85      8.50 o 
   1  14   4       19.42       14.93      6.20 o 
   2  14   4       15.99       19.57      5.94 o 
 -11   0   5        2.47        3.88      4.46 o 
  -9   0   5        3.94        4.46      4.31 o 
  -7   0   5       37.60       24.03      4.32 o 
  -5   0   5      713.38      719.62     22.85 o 
  -3   0   5     2621.34     2469.12     42.37 o 
  -1   0   5      445.58      509.10      9.15 o 
   1   0   5     3018.63     3134.61     65.44 o 
   3   0   5     5666.68     5846.17    120.42 o 
   5   0   5      524.12      528.40     15.15 o 
   7   0   5      485.49      467.75     34.01 o 
   9   0   5      115.55       50.55     31.54 o 
 -12   1   5        1.31        0.37      3.31 o 
 -11   1   5        0.05       -1.34      2.95 o 
 -10   1   5      163.94      159.93      8.21 o 
  -9   1   5      442.72      463.72     13.45 o 
  -8   1   5        0.03        0.73      2.07 o 
  -7   1   5      181.39      151.84      4.27 o 
  -6   1   5       38.83       35.44      2.37 o 
  -5   1   5       34.98       33.58      2.42 o 
  -4   1   5      472.42      444.59      7.66 o 
  -3   1   5     1443.41     1448.45     19.08 o 
  -2   1   5      219.11      200.59      3.31 o 
  -1   1   5      860.86      887.43     11.09 o 
   0   1   5      171.72      161.44      3.51 o 
   1   1   5      234.60      284.94      4.90 o 
   2   1   5      503.43      574.48     10.62 o 
   3   1   5      382.29      398.54      6.56 o 
   4   1   5      109.05      139.21      4.13 o 
   5   1   5      130.92      126.38      8.35 o 
   6   1   5       72.09      203.14     39.30 o 
   7   1   5      180.61      175.04     15.49 o 
   8   1   5       11.57        7.45     19.68 o 
   9   1   5       21.71       20.43     21.10 o 
  10   1   5        4.53       -9.93     19.69 o 
 -12   2   5       26.01       24.67      4.88 o 
 -11   2   5        4.37        8.40      3.66 o 
 -10   2   5        0.98        6.71      3.30 o 
  -9   2   5       38.74       45.66      4.83 o 
  -8   2   5      271.89      261.82      7.93 o 
  -7   2   5       11.16       13.19      4.51 o 
  -6   2   5        0.31        0.81      1.17 o 
  -5   2   5      157.32      129.30      3.56 o 
  -4   2   5      750.17      771.38     14.87 o 
  -3   2   5      199.91      174.25      4.49 o 
  -2   2   5     4095.38     4319.47     66.00 o 
  -1   2   5       54.66       66.37      2.40 o 
   0   2   5       51.73       40.80      1.78 o 
   1   2   5       91.84       87.41      4.68 o 
   2   2   5      124.22      150.77      4.69 o 
   3   2   5       27.83       32.74      3.82 o 
   4   2   5      122.72      116.42      3.94 o 
   5   2   5      379.33      379.89     12.95 o 
   6   2   5      119.43      116.24     12.68 o 
   7   2   5        5.03      -14.06     18.69 o 
   8   2   5       67.61       92.44     25.53 o 
   9   2   5       10.98      -18.58     17.10 o 
  10   2   5        0.53       -8.09     19.51 o 
 -12   3   5       13.65        9.88      5.61 o 
 -11   3   5        3.99        1.83      3.40 o 
 -10   3   5      319.66      336.47     15.02 o 
  -9   3   5      590.40      607.90     16.50 o 
  -8   3   5      206.96      204.46      7.09 o 
  -7   3   5     1186.24     1253.32     48.94 o 
  -6   3   5        0.08        1.92      1.35 o 
  -5   3   5      284.52      279.06      5.82 o 
  -4   3   5        2.15        4.54      3.10 o 
  -3   3   5        7.51       19.38      1.67 o 
  -2   3   5      187.58      200.67      4.03 o 
  -1   3   5      689.60      685.03     10.04 o 
   0   3   5      543.32      515.97      9.76 o 
   1   3   5      240.51      240.88      4.49 o 
   2   3   5        6.79       16.09      2.56 o 
   3   3   5      238.07      243.98      5.95 o 
   4   3   5       85.78       84.81      3.64 o 
   5   3   5      129.54      138.11     13.61 o 
   6   3   5        7.30       16.02     12.76 o 
   7   3   5       53.73       56.93     44.04 o 
   8   3   5        0.58      -19.18     18.49 o 
   9   3   5       34.86       48.02     23.84 o 
 -12   4   5       11.51       15.54      4.56 o 
 -11   4   5        1.26        3.85      3.50 o 
 -10   4   5        3.25        3.23      3.45 o 
  -9   4   5       47.86       53.56      5.02 o 
  -8   4   5      108.46      112.63      5.64 o 
  -7   4   5      181.84      166.42      7.44 o 
  -6   4   5      170.96      169.50      6.41 o 
  -5   4   5      118.12      106.82      3.47 o 
  -4   4   5        2.31        3.24      1.23 o 
  -3   4   5      621.08      644.37     10.29 o 
  -2   4   5       42.69       47.68      4.24 o 
  -1   4   5        7.45        1.15      6.58 o 
   0   4   5      890.42      859.23     14.80 o 
   1   4   5      754.63      801.69     14.01 o 
   2   4   5        0.37        1.01      1.94 o 
   3   4   5       16.32       16.68      1.67 o 
   4   4   5      338.30      346.49     14.68 o 
   5   4   5       43.43       46.93     15.87 o 
   6   4   5      654.08      665.81     22.00 o 
   7   4   5       76.66      117.32     26.99 o 
   8   4   5       15.03       16.30     25.75 o 
   9   4   5        2.90       -8.11     21.25 o 
 -12   5   5        8.19        6.73      4.11 o 
 -11   5   5        1.47       -3.99      2.66 o 
 -10   5   5       16.31        6.66      4.46 o 
  -9   5   5       62.04       51.52      5.83 o 
  -8   5   5       29.34       31.29     13.21 o 
  -7   5   5      137.54      144.61      6.06 o 
  -6   5   5       99.12       90.04      4.65 o 
  -5   5   5       31.70       35.01     11.30 o 
  -4   5   5      373.08      306.24      8.01 o 
  -3   5   5     1724.53     1774.04     45.20 o 
  -2   5   5     2191.07     2113.80     36.24 o 
  -1   5   5      500.99      520.29     10.30 o 
   0   5   5       76.27       73.83      3.47 o 
   1   5   5       66.90       70.53      7.22 o 
   2   5   5        2.92        1.78      1.84 o 
   3   5   5        8.30        8.71      3.98 o 
   4   5   5       26.11       74.45     18.71 o 
   5   5   5       10.07       19.47     14.19 o 
   6   5   5      290.61      312.35     11.67 o 
   7   5   5       68.44       69.33     24.27 o 
   8   5   5       10.64       -5.61     20.48 o 
   9   5   5        5.05      -19.26     21.34 o 
 -11   6   5        1.72        2.27      3.64 o 
 -10   6   5        1.77        0.42      7.94 o 
  -9   6   5       12.71       15.58      3.79 o 
  -8   6   5       18.24       19.61      7.35 o 
  -7   6   5      160.95      152.01      6.55 o 
  -6   6   5        4.53        4.01      2.53 o 
  -5   6   5        0.81       -0.78      1.77 o 
  -4   6   5      419.37      393.46      9.87 o 
  -3   6   5      429.31      470.37      9.82 o 
  -2   6   5     1982.35     1929.40     33.68 o 
  -1   6   5      271.12      280.00      9.51 o 
   0   6   5      186.28      215.37      6.04 o 
   1   6   5      226.87      238.69      8.50 o 
   2   6   5      349.09      366.37      8.73 o 
   3   6   5      109.75      117.23      4.85 o 
   4   6   5      520.97      543.07     18.06 o 
   5   6   5        2.98       11.60      5.01 o 
   6   6   5       75.27       57.74     11.95 o 
   7   6   5      118.26      133.49     14.33 o 
   8   6   5        5.47       -7.44     20.93 o 
   9   6   5       21.38       34.40     25.63 o 
 -11   7   5        7.56        7.91      4.07 o 
 -10   7   5        4.80        0.94      3.45 o 
  -9   7   5       89.36      105.91      9.72 o 
  -8   7   5        1.46        9.95      4.35 o 
  -7   7   5       59.57       66.50     15.03 o 
  -6   7   5       29.65       26.82      7.41 o 
  -5   7   5        0.83        1.09      4.05 o 
  -4   7   5       47.63       53.32      6.22 o 
  -3   7   5        8.29        4.40      2.70 o 
  -2   7   5       34.34       35.41      5.70 o 
  -1   7   5      297.08      271.97      7.96 o 
   0   7   5        0.26       -1.68      2.32 o 
   1   7   5        0.01       -1.89      4.78 o 
   2   7   5        0.21       -2.15      4.09 o 
   3   7   5      611.28      621.30     14.06 o 
   4   7   5      450.83      438.16     19.54 o 
   5   7   5       86.60       80.64      8.83 o 
   6   7   5        6.43       -1.26      4.42 o 
   7   7   5       19.54       20.42      5.57 o 
   8   7   5       22.50       39.62     24.40 o 
 -10   8   5       19.26       21.28      4.63 o 
  -9   8   5       13.34       18.92      4.41 o 
  -8   8   5        1.09        0.27      3.02 o 
  -7   8   5        2.75        0.13      2.90 o 
  -6   8   5        2.28       -4.85      5.24 o 
  -5   8   5       13.28       11.41      3.18 o 
  -4   8   5       51.61       29.75      3.83 o 
  -3   8   5      694.61      730.84     16.15 o 
  -2   8   5        1.48        0.18      3.26 o 
  -1   8   5        2.85       -4.66      3.34 o 
   0   8   5       65.79       61.91      7.43 o 
   1   8   5       95.96      105.56      5.32 o 
   2   8   5       15.44       12.02      5.83 o 
   3   8   5       11.82        8.34      2.97 o 
   4   8   5       38.30       59.91     23.58 o 
   5   8   5       40.60       55.30     13.04 o 
   6   8   5        4.26        8.78      7.26 o 
   7   8   5       23.04       32.36      7.60 o 
   8   8   5        7.19      -12.72     32.15 o 
 -10   9   5       17.79       30.44      5.43 o 
  -9   9   5       55.58       63.30      8.98 o 
  -8   9   5        8.24       13.13      3.83 o 
  -7   9   5        4.79        2.13      3.19 o 
  -6   9   5        0.20       -1.92      4.93 o 
  -5   9   5       13.37        6.25      4.25 o 
  -4   9   5      351.83      316.60      9.84 o 
  -3   9   5      181.77      187.74      7.33 o 
  -2   9   5       50.42       38.08     10.08 o 
  -1   9   5       63.20       62.06      5.67 o 
   0   9   5       41.30       37.34      5.67 o 
   1   9   5       25.39       11.81      3.16 o 
   2   9   5      101.76       81.98     16.54 o 
   3   9   5        7.88        2.03      2.83 o 
   4   9   5        4.40        3.96     11.51 o 
   5   9   5       57.52       42.62      7.04 o 
   6   9   5       48.88       41.99     21.29 o 
   7   9   5        0.18        2.04     10.50 o 
  -9  10   5       15.33       19.88      4.68 o 
  -8  10   5        1.14       -2.73      4.03 o 
  -7  10   5       10.23        8.97      3.91 o 
  -6  10   5       57.90       48.49      5.23 o 
  -5  10   5       24.68       24.96      4.17 o 
  -4  10   5       80.00       80.67      5.86 o 
  -3  10   5       95.55       96.04      5.68 o 
  -2  10   5       22.58       17.95      4.77 o 
  -1  10   5       56.12       83.04     18.45 o 
   0  10   5      108.47      103.31      5.28 o 
   1  10   5      129.87      122.58      5.83 o 
   2  10   5        6.85       13.57      7.91 o 
   3  10   5       18.50       31.35     22.51 o 
   4  10   5        0.03       -4.75      9.13 o 
   5  10   5        2.70        2.30      4.80 o 
   6  10   5        1.05        7.49      5.82 o 
   7  10   5        2.45        2.81      4.84 o 
  -8  11   5        2.11       -0.79      3.71 o 
  -7  11   5        1.83        0.50      3.38 o 
  -6  11   5       14.71       12.07      3.84 o 
  -5  11   5        8.57       11.77      4.43 o 
  -4  11   5        6.81        0.05      7.72 o 
  -3  11   5       11.05       15.09      5.22 o 
  -2  11   5       22.75       25.02      5.69 o 
  -1  11   5       48.54       58.11     12.14 o 
   0  11   5       77.07       76.47      7.75 o 
   1  11   5       85.87       90.94      5.58 o 
   2  11   5        8.57        5.12      4.20 o 
   3  11   5       22.56        8.88     10.67 o 
   4  11   5        6.70       -1.25      5.11 o 
   5  11   5        4.88        2.71      4.94 o 
   6  11   5        0.00        1.93      8.34 o 
  -7  12   5        1.09       -3.46      5.01 o 
  -6  12   5        8.63       10.38      4.12 o 
  -5  12   5       19.03       21.86      4.50 o 
  -4  12   5       13.08       20.83      4.82 o 
  -3  12   5        3.92       -3.94      2.81 o 
  -2  12   5      184.16      200.09     10.91 o 
  -1  12   5       26.57       29.16      4.87 o 
   0  12   5        7.38       14.04      4.56 o 
   1  12   5       60.30       87.81     23.11 o 
   2  12   5       35.71       32.27      7.89 o 
   3  12   5        1.32       -5.34      7.56 o 
   4  12   5       29.48       36.76      8.80 o 
   5  12   5        0.26        0.58      6.37 o 
  -6  13   5        2.21        1.31      3.63 o 
  -5  13   5        5.39        5.29      4.06 o 
  -4  13   5       23.01       22.21      4.58 o 
  -3  13   5       14.26       21.64      4.54 o 
  -2  13   5       19.01       18.01      5.93 o 
  -1  13   5        1.82        4.41      3.92 o 
   0  13   5       25.50       26.19      4.87 o 
   1  13   5        4.57       -6.28      4.23 o 
   2  13   5       13.42       14.21     10.55 o 
   3  13   5       19.67       30.03     10.94 o 
  -4  14   5        7.35        5.92      6.10 o 
  -3  14   5        2.59        1.83      3.53 o 
  -2  14   5        0.02       -1.13      3.34 o 
  -1  14   5        0.16       -2.02      4.87 o 
   0  14   5        0.02       -3.26      3.92 o 
   1  14   5        3.28        3.19      5.69 o 
 -12   0   6       40.75       49.21      8.35 o 
 -10   0   6       67.96       78.31      8.92 o 
  -8   0   6       11.88        4.13      2.66 o 
  -6   0   6     1453.16     1428.01     27.34 o 
  -4   0   6      598.20      623.92     11.84 o 
  -2   0   6      264.15      236.68      5.41 o 
   0   0   6     1305.58     1129.63     26.02 o 
   2   0   6     1220.17     1230.15     28.51 o 
   4   0   6       56.43       93.43     25.19 o 
   6   0   6      252.86      230.89     24.10 o 
   8   0   6       56.82      124.20     39.29 o 
 -12   1   6       10.03       15.03      4.37 o 
 -11   1   6       79.38       61.69      6.15 o 
 -10   1   6       23.51       25.09      6.11 o 
  -9   1   6       52.52       72.04      5.60 o 
  -8   1   6        0.51        1.06      1.77 o 
  -7   1   6      112.58      124.73      4.35 o 
  -6   1   6       59.90       54.44      2.65 o 
  -5   1   6       46.45       46.42      2.40 o 
  -4   1   6      123.51      128.96      4.06 o 
  -3   1   6     1658.02     1644.99     20.63 o 
  -2   1   6     3363.23     3182.87     35.49 o 
  -1   1   6        6.86        2.28      1.57 o 
   0   1   6      326.12      352.34      5.91 o 
   1   1   6      117.17      141.94      3.23 o 
   2   1   6       25.31       31.05      2.73 o 
   3   1   6       93.71       90.47      4.53 o 
   4   1   6      256.43      240.94     15.11 o 
   5   1   6       10.18       65.03     20.09 o 
   6   1   6      376.87      359.60     21.00 o 
   7   1   6        9.81       -6.86     19.19 o 
   8   1   6        8.08      -13.81     18.39 o 
   9   1   6        0.31        3.11     20.98 o 
 -12   2   6        0.18       -0.67      3.40 o 
 -11   2   6      271.40      300.34     11.53 o 
 -10   2   6      311.85      313.70     11.28 o 
  -9   2   6       13.10       15.11      3.61 o 
  -8   2   6       35.89       45.82      8.63 o 
  -7   2   6       40.73       51.27      5.14 o 
  -6   2   6        0.03       -0.22      1.21 o 
  -5   2   6      113.44      128.88      3.69 o 
  -4   2   6     1986.27     1996.55     27.99 o 
  -3   2   6        3.43        7.69      1.80 o 
  -2   2   6        7.38       10.69      1.69 o 
  -1   2   6      804.23      812.41     10.23 o 
   0   2   6       12.58       12.57      1.74 o 
   1   2   6       40.91       43.61      6.63 o 
   2   2   6       22.42       22.19      2.36 o 
   3   2   6      149.39      167.55      4.69 o 
   4   2   6       46.03       25.77     15.39 o 
   5   2   6      398.27      436.49     22.35 o 
   6   2   6       44.22       45.79     22.74 o 
   7   2   6        0.06      -22.47     17.37 o 
   8   2   6        6.55        2.00     20.13 o 
   9   2   6       28.12       10.60     22.59 o 
 -12   3   6       12.61       10.19      4.27 o 
 -11   3   6        2.71        3.32      3.40 o 
 -10   3   6       18.90       17.05      4.02 o 
  -9   3   6      114.17      115.78      6.61 o 
  -8   3   6       43.67       46.84      4.46 o 
  -7   3   6       28.68       29.75      3.18 o 
  -6   3   6      425.33      461.17      8.65 o 
  -5   3   6      239.40      260.28      5.74 o 
  -4   3   6        4.28        3.10      1.93 o 
  -3   3   6     1129.49     1093.73     15.43 o 
  -2   3   6      667.81      613.65      9.34 o 
  -1   3   6        0.87       -1.16      1.54 o 
   0   3   6     3602.89     3531.20     44.89 o 
   1   3   6       15.81       24.69      1.67 o 
   2   3   6      443.87      406.46      8.30 o 
   3   3   6       47.20       46.51      5.18 o 
   4   3   6      139.30      140.42     12.30 o 
   5   3   6      183.69      197.58     15.60 o 
   6   3   6       77.98      138.56     59.10 o 
   7   3   6       14.68        3.16     21.00 o 
   8   3   6       25.92       51.73     24.67 o 
   9   3   6        0.05      -18.75     20.15 o 
 -12   4   6        2.84        1.61      3.96 o 
 -11   4   6       15.98       17.78      4.47 o 
 -10   4   6       47.38       34.67      4.93 o 
  -9   4   6        0.25       -2.00      2.83 o 
  -8   4   6        0.00       -1.92      2.28 o 
  -7   4   6       13.10       14.82      2.94 o 
  -6   4   6      155.28      153.97      4.54 o 
  -5   4   6        8.41        7.01      1.85 o 
  -4   4   6      144.58      131.14      3.89 o 
  -3   4   6       29.69       27.92      2.68 o 
  -2   4   6        2.25        0.57      4.26 o 
  -1   4   6      182.03      200.29     12.23 o 
   0   4   6      123.69      116.57      3.76 o 
   1   4   6        1.07        1.00      1.72 o 
   2   4   6       50.62       58.35      6.72 o 
   3   4   6        2.75        0.86      4.40 o 
   4   4   6        6.53        6.03      3.37 o 
   5   4   6      443.07      467.15     23.83 o 
   6   4   6      226.96      231.33     17.60 o 
   7   4   6        6.09       -7.33     20.80 o 
   8   4   6        6.85       -1.79     21.13 o 
   9   4   6        2.82      -14.62     21.41 o 
 -12   5   6       16.08       10.20      4.31 o 
 -11   5   6        1.99        1.35      3.40 o 
 -10   5   6        1.29       -2.74      2.83 o 
  -9   5   6       33.14       38.47      5.96 o 
  -8   5   6      129.63      124.51      6.09 o 
  -7   5   6      175.67      178.88      6.75 o 
  -6   5   6      499.99      505.87     12.14 o 
  -5   5   6      225.27      228.77      7.03 o 
  -4   5   6        2.79        2.23      3.17 o 
  -3   5   6        3.00        3.89      4.17 o 
  -2   5   6        0.22       -1.09      2.03 o 
  -1   5   6      675.94      692.33     15.87 o 
   0   5   6      243.87      249.75      6.31 o 
   1   5   6      197.68      237.68      7.56 o 
   2   5   6       16.83       21.96      2.66 o 
   3   5   6      288.95      277.00     17.45 o 
   4   5   6       82.06       96.66      7.85 o 
   5   5   6       35.06      131.60     26.03 o 
   6   5   6        1.38       13.52     21.39 o 
   7   5   6        5.87        2.66     22.13 o 
   8   5   6        6.05        9.94     23.05 o 
 -11   6   6        3.68        0.08      3.56 o 
 -10   6   6       19.37       23.31      9.06 o 
  -9   6   6        0.08       -1.45      3.35 o 
  -8   6   6      187.27      204.39      7.84 o 
  -7   6   6       35.01       17.95      3.53 o 
  -6   6   6      330.95      327.17      9.42 o 
  -5   6   6      233.30      226.52      7.36 o 
  -4   6   6       95.02       98.54      4.62 o 
  -3   6   6       14.45       28.31      6.60 o 
  -2   6   6       55.47       60.48      3.63 o 
  -1   6   6      130.86      127.77      5.54 o 
   0   6   6       90.49       89.74      3.98 o 
   1   6   6       40.34       42.99      8.33 o 
   2   6   6        6.23       10.02      2.28 o 
   3   6   6      247.31      248.07      9.67 o 
   4   6   6       84.24       73.34     13.54 o 
   5   6   6      266.03      266.50     25.62 o 
   6   6   6      175.28      195.81     20.61 o 
   7   6   6        1.58      -21.76     19.65 o 
   8   6   6       52.05       69.45     26.99 o 
 -11   7   6        7.70        5.52      3.93 o 
 -10   7   6       17.72       20.67      4.52 o 
  -9   7   6       32.70       25.66      7.68 o 
  -8   7   6      175.09      173.21      7.45 o 
  -7   7   6        5.49        4.73      3.00 o 
  -6   7   6      143.56      150.69      6.45 o 
  -5   7   6       59.07       74.61      5.06 o 
  -4   7   6      345.11      343.26      9.51 o 
  -3   7   6        7.12        4.36      2.23 o 
  -2   7   6      119.64      132.53      5.42 o 
  -1   7   6        0.23       -2.62      1.75 o 
   0   7   6      697.16      714.70     14.24 o 
   1   7   6      131.52      137.60      7.05 o 
   2   7   6       23.98       12.32      4.63 o 
   3   7   6       27.29       30.81     18.99 o 
   4   7   6      167.93      174.53      8.87 o 
   5   7   6       31.94       42.13     10.37 o 
   6   7   6        3.82      -12.24     19.37 o 
   7   7   6       27.77       42.52     25.32 o 
   8   7   6        1.78       -1.96     23.17 o 
 -10   8   6        0.27       -1.56      3.21 o 
  -9   8   6        0.16       -1.37      3.02 o 
  -8   8   6       91.31       78.86      7.34 o 
  -7   8   6       16.69       15.11      4.34 o 
  -6   8   6       44.10       41.70      5.84 o 
  -5   8   6      168.00      153.57      6.66 o 
  -4   8   6       59.71       53.79     10.68 o 
  -3   8   6      443.11      436.07     11.41 o 
  -2   8   6       22.31       17.68      4.14 o 
  -1   8   6      607.62      613.85     14.42 o 
   0   8   6        1.84       -0.10      2.19 o 
   1   8   6      141.59      132.93      8.91 o 
   2   8   6        2.13       10.52      8.00 o 
   3   8   6       14.25       13.47      9.31 o 
   4   8   6      151.73      151.89      9.50 o 
   5   8   6        6.94        8.92      4.62 o 
   6   8   6       35.25       21.95     21.64 o 
   7   8   6       32.99       36.10     24.93 o 
 -10   9   6        7.45        4.42      5.23 o 
  -9   9   6        4.28       11.47      4.06 o 
  -8   9   6       50.33       71.55      6.43 o 
  -7   9   6       53.51       36.63     10.33 o 
  -6   9   6       20.98       25.95      4.25 o 
  -5   9   6       45.01       54.94      6.98 o 
  -4   9   6      290.08      278.58      9.26 o 
  -3   9   6       75.44      100.56     16.41 o 
  -2   9   6        5.43        5.05      9.16 o 
  -1   9   6       71.74       92.04      7.96 o 
   0   9   6      128.04      118.01      6.02 o 
   1   9   6        2.10       -4.46      3.60 o 
   2   9   6       15.33       12.65      4.96 o 
   3   9   6        3.56       -3.15      6.31 o 
   4   9   6        2.71       -7.37     10.43 o 
   5   9   6       46.82       74.35     37.13 o 
   6   9   6        5.59      -15.69     20.72 o 
   7   9   6        1.81      -28.23     21.25 o 
  -9  10   6       54.71       56.18      8.87 o 
  -8  10   6        0.15       -4.04      2.69 o 
  -7  10   6        5.32       -1.59      5.86 o 
  -6  10   6        5.44        0.00      5.15 o 
  -5  10   6        0.76        2.80      2.83 o 
  -4  10   6       16.45        7.90      4.14 o 
  -3  10   6       59.82       42.25      4.77 o 
  -2  10   6       35.86       33.97     20.86 o 
  -1  10   6       57.28       73.17     15.19 o 
   0  10   6      283.85      245.88      8.11 o 
   1  10   6       18.86       18.22      9.14 o 
   2  10   6       15.24        9.31      5.83 o 
   3  10   6       51.96       58.80     27.99 o 
   4  10   6        8.37        3.92      5.61 o 
   5  10   6       44.51       47.99     25.55 o 
   6  10   6       11.51       10.11     22.21 o 
  -8  11   6        1.01       -4.66      3.10 o 
  -7  11   6       15.17        4.85      3.54 o 
  -6  11   6       22.32       17.87      4.21 o 
  -5  11   6        5.23        5.38      3.74 o 
  -4  11   6       18.54       22.54      4.17 o 
  -3  11   6        2.15        3.34      3.87 o 
  -2  11   6      235.13      250.88      9.53 o 
  -1  11   6       50.73       54.21      5.67 o 
   0  11   6      358.90      342.99     11.39 o 
   1  11   6       40.48       56.26     13.23 o 
   2  11   6       46.09       56.35     22.37 o 
   3  11   6        4.92        3.74      4.66 o 
   4  11   6        6.80       11.79      5.32 o 
   5  11   6        3.23        6.03      4.94 o 
  -7  12   6        0.45       -5.81      6.01 o 
  -6  12   6       16.84       19.10      4.47 o 
  -5  12   6       26.54       15.90      4.30 o 
  -4  12   6        6.85        6.22      5.23 o 
  -3  12   6        8.61        4.78      7.40 o 
  -2  12   6        0.40        4.87      4.21 o 
  -1  12   6       81.46       86.91     12.74 o 
   0  12   6       62.84       16.98     24.76 o 
   1  12   6       12.53        7.72      5.08 o 
   2  12   6        4.23       -3.90      7.11 o 
   3  12   6        2.46       -0.87      7.90 o 
   4  12   6        3.36       -4.55      4.24 o 
  -5  13   6       17.20       30.67      5.35 o 
  -4  13   6        0.06       -2.25      3.09 o 
  -3  13   6       34.16       54.20      6.04 o 
  -2  13   6        0.86        4.38      3.45 o 
  -1  13   6        2.51        2.37      5.68 o 
   0  13   6        0.30       -5.73      3.82 o 
   1  13   6        3.04        5.90      5.58 o 
   2  13   6        0.04       -4.74      4.68 o 
  -3  14   6        2.18        0.49      3.42 o 
  -2  14   6        0.04       -1.62      3.41 o 
  -1  14   6        8.11       -1.58     19.71 o 
 -11   0   7        2.82        2.01      4.89 o 
  -9   0   7     1078.33     1129.65     35.88 o 
  -7   0   7      114.22      115.43      7.20 o 
  -5   0   7      430.22      451.05     10.76 o 
  -3   0   7      522.36      531.92     10.51 o 
  -1   0   7       93.89       48.81     21.04 o 
   1   0   7     1490.46     1590.85     36.23 o 
   3   0   7       11.50       24.89     20.43 o 
   5   0   7     1178.32     1266.00     65.75 o 
   7   0   7      194.94      146.17     21.48 o 
   9   0   7        0.13      -18.84     30.49 o 
 -12   1   7        0.16        1.29      3.61 o 
 -11   1   7       53.50       50.43      8.92 o 
 -10   1   7       97.50      109.09      6.87 o 
  -9   1   7      234.02      226.53      8.87 o 
  -8   1   7       16.27       16.28      2.51 o 
  -7   1   7       76.24       79.38      4.08 o 
  -6   1   7       19.84       15.72      1.98 o 
  -5   1   7      879.27      919.53     12.58 o 
  -4   1   7     1250.65     1213.81     22.79 o 
  -3   1   7     2629.87     2726.37     43.40 o 
  -2   1   7      118.75      105.58      2.40 o 
  -1   1   7      387.20      391.52      6.59 o 
   0   1   7       52.06       57.79     13.76 o 
   1   1   7      993.38      934.09     16.23 o 
   2   1   7      258.17      243.91      8.01 o 
   3   1   7       79.06       89.10      9.24 o 
   4   1   7        1.13       -8.53     13.96 o 
   5   1   7      311.48      314.57     29.03 o 
   6   1   7       78.10       22.16     22.53 o 
   7   1   7       35.74       55.21     24.95 o 
   8   1   7       25.42        6.89     21.19 o 
   9   1   7        3.82        1.27     23.88 o 
 -12   2   7      111.18      105.92     17.21 o 
 -11   2   7       29.93       26.07      4.82 o 
 -10   2   7       51.50       53.93      5.55 o 
  -9   2   7       63.11       52.31      5.13 o 
  -8   2   7      352.56      335.20      8.07 o 
  -7   2   7      354.69      342.28     12.92 o 
  -6   2   7      118.59      124.87      3.95 o 
  -5   2   7       15.96       22.29      2.49 o 
  -4   2   7        0.16       -0.36      1.15 o 
  -3   2   7      719.30      722.54      9.52 o 
  -2   2   7        2.96        3.04      0.88 o 
  -1   2   7      363.07      375.92      5.55 o 
   0   2   7       23.20       28.82      3.74 o 
   1   2   7       18.33       36.24     12.28 o 
   2   2   7        8.55       15.34      8.08 o 
   3   2   7       57.53       54.20      4.73 o 
   4   2   7        7.85       14.83     17.44 o 
   5   2   7       46.89       76.42     24.39 o 
   6   2   7       48.40       14.75     22.31 o 
   7   2   7        6.73      -10.48     20.41 o 
   8   2   7        0.08       -9.51     20.87 o 
 -12   3   7        0.39        0.11      3.48 o 
 -11   3   7        0.78        6.03      3.70 o 
 -10   3   7       15.38       12.37      3.92 o 
  -9   3   7      324.61      331.56     11.22 o 
  -8   3   7       48.92       50.34      4.72 o 
  -7   3   7      133.51      137.96      7.39 o 
  -6   3   7        4.50        2.31      2.57 o 
  -5   3   7        0.06        2.08      2.36 o 
  -4   3   7      784.25      813.24     13.07 o 
  -3   3   7        8.87        8.23      1.72 o 
  -2   3   7      749.29      783.32     19.76 o 
  -1   3   7      245.32      243.39      4.28 o 
   0   3   7      357.21      400.14     10.74 o 
   1   3   7       24.21       23.58      5.67 o 
   2   3   7       31.70       38.08     11.38 o 
   3   3   7       84.65       80.92      4.79 o 
   4   3   7      117.52      144.09     13.42 o 
   5   3   7      323.63      361.81     21.29 o 
   6   3   7       14.61       -8.38     20.43 o 
   7   3   7       50.77       46.52     25.29 o 
   8   3   7        0.96      -22.82     21.76 o 
 -12   4   7        2.23        0.02      3.51 o 
 -11   4   7        7.69        6.53      3.81 o 
 -10   4   7       62.28       53.23     10.08 o 
  -9   4   7      126.48      118.36      6.77 o 
  -8   4   7       14.69       15.47      3.38 o 
  -7   4   7      234.06      233.20      6.77 o 
  -6   4   7       70.84       70.93      6.59 o 
  -5   4   7      198.45      196.36      5.07 o 
  -4   4   7       16.78       20.28      2.02 o 
  -3   4   7        2.98        4.99      1.41 o 
  -2   4   7      571.41      566.66     11.29 o 
  -1   4   7      435.43      430.03      8.61 o 
   0   4   7       79.72       94.83      3.78 o 
   1   4   7      778.88      735.69     13.65 o 
   2   4   7       16.39       16.07      7.42 o 
   3   4   7       32.10       50.23     24.97 o 
   4   4   7      142.49      124.55     13.38 o 
   5   4   7       65.50       77.78     24.92 o 
   6   4   7       70.34       46.71     28.50 o 
   7   4   7       22.17       -4.04     24.46 o 
   8   4   7        0.16       -8.45     23.21 o 
 -11   5   7        3.01        0.02      3.45 o 
 -10   5   7       13.73       16.82      4.26 o 
  -9   5   7        5.27       -2.83      2.90 o 
  -8   5   7        3.89        0.48      2.59 o 
  -7   5   7        0.01       -2.87      2.34 o 
  -6   5   7       42.99       50.47      3.28 o 
  -5   5   7      160.40      177.60      5.01 o 
  -4   5   7      634.69      671.86     14.08 o 
  -3   5   7      158.59      152.88      5.30 o 
  -2   5   7       17.13        9.77      3.30 o 
  -1   5   7       14.42       32.95      7.93 o 
   0   5   7      396.82      417.37     11.99 o 
   1   5   7       80.77       93.06      4.05 o 
   2   5   7       81.86       91.16      9.79 o 
   3   5   7       92.80      121.11     14.76 o 
   4   5   7      548.57      601.44     27.69 o 
   5   5   7       22.39       52.30     46.32 o 
   6   5   7       31.13       35.85     24.70 o 
   7   5   7       14.66       11.20     22.83 o 
   8   5   7        0.00      -16.90     22.20 o 
 -11   6   7        7.08        3.92      3.69 o 
 -10   6   7        1.62        5.68      3.66 o 
  -9   6   7       87.64      105.58      9.07 o 
  -8   6   7        9.64        8.27      3.13 o 
  -7   6   7       13.12        5.99      3.20 o 
  -6   6   7       87.38       80.33      4.92 o 
  -5   6   7        2.23        1.86      2.13 o 
  -4   6   7        3.71        4.11      2.02 o 
  -3   6   7      368.53      367.01      9.40 o 
  -2   6   7      359.15      355.87      8.31 o 
  -1   6   7       43.24       56.51      9.99 o 
   0   6   7        0.51        0.05      3.99 o 
   1   6   7       68.96       80.01      9.72 o 
   2   6   7       19.96       28.58      5.33 o 
   3   6   7        8.26       68.26     21.24 o 
   4   6   7      169.38      203.22     26.23 o 
   5   6   7       19.35       14.60     21.87 o 
   6   6   7       12.30        3.17     21.68 o 
   7   6   7       11.64        3.94     22.51 o 
 -11   7   7        8.68       10.13      4.37 o 
 -10   7   7        2.11        4.15      3.54 o 
  -9   7   7       12.02        9.89      3.84 o 
  -8   7   7       56.30       73.23      8.10 o 
  -7   7   7       54.90       45.54      7.07 o 
  -6   7   7       11.25       15.08      3.29 o 
  -5   7   7       10.51       11.82      6.48 o 
  -4   7   7       24.48       23.51      3.51 o 
  -3   7   7       62.00       65.89      5.15 o 
  -2   7   7       81.03       91.61      5.05 o 
  -1   7   7        4.75       27.09     13.12 o 
   0   7   7      166.84      178.75     12.04 o 
   1   7   7        9.73       13.62      8.15 o 
   2   7   7        2.81       -8.28      5.52 o 
   3   7   7       91.82      105.37     24.19 o 
   4   7   7       10.74        3.16     20.74 o 
   5   7   7       22.93       14.50     21.96 o 
   6   7   7        9.83        6.90     22.07 o 
   7   7   7       28.16       54.15     26.82 o 
 -10   8   7        0.00       -2.48      4.14 o 
  -9   8   7      142.57      149.44      7.61 o 
  -8   8   7        5.23        1.76      3.64 o 
  -7   8   7        8.80        7.15      5.75 o 
  -6   8   7       10.32       10.07      4.14 o 
  -5   8   7       19.91       25.37      4.32 o 
  -4   8   7      179.89      171.98      6.92 o 
  -3   8   7      291.86      280.63      8.79 o 
  -2   8   7      212.53      188.73      7.01 o 
  -1   8   7      180.18      161.95      8.49 o 
   0   8   7      230.27      262.06     10.37 o 
   1   8   7       98.15      100.66      7.37 o 
   2   8   7        5.12       -5.22      5.98 o 
   3   8   7       13.71        3.32      9.29 o 
   4   8   7        9.03      -11.27     18.56 o 
   5   8   7        3.58       -5.52     19.72 o 
   6   8   7        3.53      -10.01     21.91 o 
   7   8   7        0.01       -4.70     24.15 o 
 -10   9   7        0.08       -0.39      3.54 o 
  -9   9   7       13.39       18.93      4.56 o 
  -8   9   7        1.34       -0.95      3.14 o 
  -7   9   7       24.15       29.24      7.91 o 
  -6   9   7       23.94       16.65      3.73 o 
  -5   9   7       67.97       73.71     13.64 o 
  -4   9   7      537.38      548.08     22.33 o 
  -3   9   7        0.31        3.11      3.20 o 
  -2   9   7        2.05        1.96      4.87 o 
  -1   9   7       23.90       27.81     11.73 o 
   0   9   7        0.26       -1.04      9.49 o 
   1   9   7       37.67       52.40     13.67 o 
   2   9   7      197.20      229.83     12.02 o 
   3   9   7        0.03       -6.75     12.24 o 
   4   9   7       34.16       16.11     20.34 o 
   5   9   7       10.65        8.12     19.73 o 
   6   9   7        3.57      -17.47     21.20 o 
  -9  10   7       14.03        7.22      3.87 o 
  -8  10   7        5.48       -2.07      3.12 o 
  -7  10   7        0.00       -0.36      3.15 o 
  -6  10   7       20.12       12.24      8.28 o 
  -5  10   7      150.36      175.49      7.83 o 
  -4  10   7       60.06       42.51      4.95 o 
  -3  10   7        6.00        0.80      2.81 o 
  -2  10   7       56.14       68.04     16.89 o 
  -1  10   7      142.98       92.50     31.12 o 
   0  10   7        4.80       -2.87     11.22 o 
   1  10   7      207.11      195.94     13.12 o 
   2  10   7       11.92        1.36     17.69 o 
   3  10   7       11.00       -2.30     11.87 o 
   4  10   7        3.02       -8.65     18.77 o 
   5  10   7        0.42      -16.21     19.48 o 
  -8  11   7        3.71        5.22      3.76 o 
  -7  11   7        1.16       -6.14      6.57 o 
  -6  11   7       10.05        8.67      3.66 o 
  -5  11   7        8.48        3.58      3.35 o 
  -4  11   7        4.18        7.64      3.47 o 
  -3  11   7        2.15        1.10      3.57 o 
  -2  11   7       84.69       98.48     14.86 o 
  -1  11   7      102.48      120.24     19.01 o 
   0  11   7        7.11        5.60      8.13 o 
   1  11   7        4.49       -4.49      9.49 o 
   2  11   7        1.15        9.63      5.61 o 
   3  11   7        5.71       -0.05      5.90 o 
   4  11   7        3.59        8.20     26.61 o 
  -7  12   7        9.55       10.17      4.26 o 
  -6  12   7        3.31       -0.70      3.40 o 
  -5  12   7        0.78       -1.24      3.17 o 
  -4  12   7        2.69        0.74      3.26 o 
  -3  12   7        0.04        5.94      5.92 o 
  -2  12   7       17.59       20.79      6.49 o 
  -1  12   7       10.00       16.83     25.17 o 
   0  12   7        0.34       -2.38     14.38 o 
   1  12   7       25.46       14.71     13.16 o 
   2  12   7        2.72       -1.84      4.55 o 
   3  12   7        1.99       -0.44      4.71 o 
  -5  13   7        1.41       -3.33      3.36 o 
  -4  13   7       11.78       13.77      4.14 o 
  -3  13   7        4.77       10.41      3.99 o 
  -2  13   7       33.34       27.86     11.44 o 
  -1  13   7        2.68       12.80     23.16 o 
   0  13   7        0.30       -8.76     11.07 o 
   1  13   7        1.17       -3.03      4.91 o 
 -12   0   8        1.74       -6.04      4.03 o 
 -10   0   8      577.98      628.07     24.33 o 
  -8   0   8       75.62       93.01      8.85 o 
  -6   0   8       21.04       24.18      5.90 o 
  -4   0   8      121.23      117.46      4.11 o 
  -2   0   8      169.32      174.60      4.59 o 
   0   0   8      507.40      563.41     15.56 o 
   2   0   8        2.76       -0.14      2.73 o 
   4   0   8      218.68      234.41     24.23 o 
   6   0   8        0.07        7.77     31.35 o 
   8   0   8       25.74       35.68     38.56 o 
 -12   1   8        6.72        6.48      4.01 o 
 -11   1   8        3.26        0.25      3.41 o 
 -10   1   8       74.11       83.83      7.20 o 
  -9   1   8       60.72       66.46      4.18 o 
  -8   1   8       14.51       16.66      2.18 o 
  -7   1   8       12.42       14.20      1.93 o 
  -6   1   8      170.75      183.30      4.51 o 
  -5   1   8        5.20       10.52      1.55 o 
  -4   1   8        0.95        1.17      1.07 o 
  -3   1   8        2.72        4.60      2.06 o 
  -2   1   8       17.75       31.95      4.63 o 
  -1   1   8        1.06       -1.52      1.62 o 
   0   1   8        9.23       10.46      1.97 o 
   1   1   8      159.46      151.34      4.93 o 
   2   1   8      121.41      109.12      5.46 o 
   3   1   8      185.66      185.57      8.37 o 
   4   1   8      221.34      200.50     16.00 o 
   5   1   8       43.00        7.47     21.88 o 
   6   1   8      126.40       64.08     26.40 o 
   7   1   8        3.36      -13.01     21.48 o 
   8   1   8        1.43      -13.41     22.40 o 
 -12   2   8        5.33        6.62      5.75 o 
 -11   2   8       53.06       52.86      9.43 o 
 -10   2   8      274.39      249.61     10.00 o 
  -9   2   8       98.17      102.35      6.20 o 
  -8   2   8       16.21       16.67      2.68 o 
  -7   2   8       12.82       10.20      2.24 o 
  -6   2   8       23.21       18.43      2.19 o 
  -5   2   8      372.82      367.57      6.72 o 
  -4   2   8      320.36      303.91      9.41 o 
  -3   2   8      126.39      111.28      2.80 o 
  -2   2   8      168.69      170.99      4.12 o 
  -1   2   8       11.91       17.81      2.03 o 
   0   2   8      132.25      133.15      4.51 o 
   1   2   8       25.72       20.29      4.74 o 
   2   2   8      189.58      179.55      7.05 o 
   3   2   8        2.50       -0.79      4.36 o 
   4   2   8       23.50       53.51     23.24 o 
   5   2   8       49.63       28.05     23.08 o 
   6   2   8       15.36      -19.09     20.74 o 
   7   2   8        7.84      -19.90     20.57 o 
   8   2   8       17.02        5.20     24.92 o 
 -12   3   8        6.00        4.07      4.89 o 
 -11   3   8       41.90       38.04      5.34 o 
 -10   3   8       62.16       57.43      5.70 o 
  -9   3   8       19.93       14.78      3.70 o 
  -8   3   8       87.22       86.54      7.92 o 
  -7   3   8        7.22        7.07      2.01 o 
  -6   3   8       81.71       73.66      4.57 o 
  -5   3   8       25.73       27.79      2.35 o 
  -4   3   8      257.60      251.23      5.87 o 
  -3   3   8       88.30      102.23      5.05 o 
  -2   3   8       74.58       67.22      2.78 o 
  -1   3   8       84.41       90.45      3.09 o 
   0   3   8       64.49       59.08      4.66 o 
   1   3   8       12.95        3.88      5.29 o 
   2   3   8       42.99       32.14     14.53 o 
   3   3   8       38.00       37.52      4.48 o 
   4   3   8      225.74      225.04     17.21 o 
   5   3   8        3.82       -7.34     21.15 o 
   6   3   8        2.86      -27.25     20.27 o 
   7   3   8        5.57        5.36     23.14 o 
   8   3   8        1.36      -32.72     21.81 o 
 -12   4   8        2.28       -1.64      3.35 o 
 -11   4   8        0.07       -3.56      3.03 o 
 -10   4   8       44.14       41.66     11.73 o 
  -9   4   8        0.48       -0.63      2.93 o 
  -8   4   8       68.96       65.84      6.41 o 
  -7   4   8       27.68       29.97      3.32 o 
  -6   4   8       80.52       81.10      8.76 o 
  -5   4   8        6.97        8.33      1.78 o 
  -4   4   8       73.92       67.19      5.51 o 
  -3   4   8       45.02       52.03      2.87 o 
  -2   4   8      157.32      167.28      5.16 o 
  -1   4   8      138.46      139.15      4.83 o 
   0   4   8        1.96        7.15      6.03 o 
   1   4   8        0.65        2.09      9.13 o 
   2   4   8        0.01       -3.29      6.85 o 
   3   4   8       12.91       38.28     29.20 o 
   4   4   8       37.78       86.02     27.34 o 
   5   4   8        1.28       -0.31     21.92 o 
   6   4   8       14.51       -2.92     22.49 o 
   7   4   8        2.65       -7.98     26.32 o 
 -11   5   8        0.51       -2.97      3.74 o 
 -10   5   8        3.14       -0.55      3.74 o 
  -9   5   8        4.09        4.34      3.24 o 
  -8   5   8       55.40       58.97     14.75 o 
  -7   5   8       35.68       31.76      5.04 o 
  -6   5   8        1.46        1.72      1.78 o 
  -5   5   8        2.02       -0.21      3.05 o 
  -4   5   8       56.23       45.89      4.00 o 
  -3   5   8       11.01        6.09      4.91 o 
  -2   5   8       11.45        6.97      6.29 o 
  -1   5   8        4.11       -0.28      2.92 o 
   0   5   8       44.11       41.31      4.62 o 
   1   5   8       67.22       78.32     19.11 o 
   2   5   8        1.12       -1.18      5.94 o 
   3   5   8      533.93      573.42     26.94 o 
   4   5   8        1.26       -5.25     21.12 o 
   5   5   8      105.30       37.58     34.42 o 
   6   5   8        2.56      -30.49     20.33 o 
   7   5   8        0.32      -18.06     22.08 o 
 -11   6   8        2.27        0.92      3.54 o 
 -10   6   8        0.69       -0.06      3.42 o 
  -9   6   8        0.66        0.30      3.03 o 
  -8   6   8       15.66       15.25      7.73 o 
  -7   6   8        2.14       -0.45      4.34 o 
  -6   6   8        3.58        0.40      2.32 o 
  -5   6   8       67.74       66.73      4.31 o 
  -4   6   8      423.45      375.72      9.82 o 
  -3   6   8       12.26        2.89      2.82 o 
  -2   6   8      130.21      138.67      7.68 o 
  -1   6   8       30.59       50.08      5.49 o 
   0   6   8        2.13       -7.48      8.00 o 
   1   6   8        0.10       -4.75      8.85 o 
   2   6   8        3.19        9.08     16.93 o 
   3   6   8      115.88      137.77     17.55 o 
   4   6   8       11.79        6.15     22.05 o 
   5   6   8        7.34      -14.16     21.20 o 
   6   6   8        0.71      -26.82     20.90 o 
   7   6   8       11.39        1.21     24.38 o 
 -11   7   8       17.40       27.77      5.49 o 
 -10   7   8       55.50       46.24      5.83 o 
  -9   7   8       21.41       23.45      9.06 o 
  -8   7   8       28.11       20.78      5.95 o 
  -7   7   8        9.38        1.33      3.79 o 
  -6   7   8        3.23        2.43      2.60 o 
  -5   7   8       18.65       11.58      6.32 o 
  -4   7   8       14.64       14.30      3.23 o 
  -3   7   8       21.54       27.04      4.38 o 
  -2   7   8      171.55      153.00      9.30 o 
  -1   7   8       24.71       15.55     19.06 o 
   0   7   8      123.58      124.36      7.16 o 
   1   7   8       92.01      108.63      8.42 o 
   2   7   8       64.62       40.68     28.86 o 
   3   7   8      161.01      185.90     21.33 o 
   4   7   8       12.01      -10.88     20.53 o 
   5   7   8        8.79      -15.40     20.60 o 
   6   7   8        1.11      -27.07     21.75 o 
 -10   8   8        4.22        2.57      3.70 o 
  -9   8   8        0.01       15.96     19.70 o 
  -8   8   8       16.48       10.72      3.63 o 
  -7   8   8        3.40        0.32      3.11 o 
  -6   8   8      120.31      106.60      7.09 o 
  -5   8   8       54.05       70.62      5.37 o 
  -4   8   8      198.99      193.15      7.43 o 
  -3   8   8      572.45      581.68     14.65 o 
  -2   8   8      262.91      226.77     11.09 o 
  -1   8   8       52.56        3.89     23.75 o 
   0   8   8       18.91       20.45      6.54 o 
   1   8   8        2.75       -7.68      7.17 o 
   2   8   8        6.22       -9.63     17.48 o 
   3   8   8        2.57      -14.58     18.17 o 
   4   8   8       16.78       24.84     22.48 o 
   5   8   8        7.53      -11.71     20.34 o 
   6   8   8       29.51       29.74     34.96 o 
  -9   9   8        0.03        3.52      4.12 o 
  -8   9   8        0.02       -3.78      2.89 o 
  -7   9   8       99.35       64.47     23.05 o 
  -6   9   8       14.01        5.52      3.37 o 
  -5   9   8        0.00       -2.28      4.92 o 
  -4   9   8      111.05      133.64      6.53 o 
  -3   9   8       15.29       13.01      8.20 o 
  -2   9   8       10.03       -1.58      7.05 o 
  -1   9   8        0.24      -20.42     23.16 o 
   0   9   8       19.40       11.55      8.20 o 
   1   9   8       69.44       57.73     23.92 o 
   2   9   8        0.26      -22.24     14.82 o 
   3   9   8        0.02      -25.39     16.93 o 
   4   9   8        8.09      -20.33     18.68 o 
   5   9   8        1.17      -18.31     20.32 o 
  -8  10   8        5.30        5.74      5.02 o 
  -7  10   8        9.26       17.28      4.03 o 
  -6  10   8        4.38        4.40      3.35 o 
  -5  10   8       56.24       60.01      6.28 o 
  -4  10   8       89.14       96.54      6.77 o 
  -3  10   8       31.97       31.82      6.77 o 
  -2  10   8       15.92        9.16      5.05 o 
  -1  10   8       28.86       -4.32     23.31 o 
   0  10   8        8.71       -1.12      4.11 o 
   1  10   8        0.21        4.19      7.26 o 
   2  10   8       16.66        2.69     17.42 o 
   3  10   8        0.00      -19.63     17.49 o 
   4  10   8        0.71       -9.90     18.91 o 
  -7  11   8        5.44        4.61      3.56 o 
  -6  11   8        8.42        2.25      8.18 o 
  -5  11   8        0.22       -1.35      5.30 o 
  -4  11   8       32.28       25.79      4.66 o 
  -2  11   8       90.19       65.63      8.65 o 
  -1  11   8        0.12      -12.23     22.29 o 
   0  11   8       53.12       80.22     41.45 o 
   1  11   8        0.84        3.67      5.61 o 
   2  11   8       15.13       19.42     26.18 o 
   3  11   8        6.50        3.60     26.03 o 
  -6  12   8        5.75        1.18      4.98 o 
  -5  12   8        7.12        7.78      5.80 o 
  -4  12   8        3.98        8.05      5.67 o 
  -3  12   8        1.61        4.12      5.57 o 
  -2  12   8       19.62       11.93      6.21 o 
  -1  12   8        0.79       11.36     25.03 o 
   0  12   8        0.14       -0.35      4.92 o 
   1  12   8        1.64        5.87      9.85 o 
   2  12   8       12.92       20.71     27.19 o 
  -3  13   8       36.30       35.40     17.84 o 
  -2  13   8        0.93        0.77     10.72 o 
  -1  13   8        0.02        0.43     23.44 o 
  -9   0   9       93.12      101.02      5.74 o 
  -7   0   9       16.41       11.52      5.61 o 
  -5   0   9      946.01      936.35     25.62 o 
  -3   0   9      175.03      180.48     10.46 o 
  -1   0   9      206.48      202.66      8.25 o 
   1   0   9      378.29      370.49     12.37 o 
   3   0   9       51.51       17.56     26.48 o 
   5   0   9       21.47      -25.03     30.50 o 
   7   0   9       20.57       28.05     36.54 o 
 -12   1   9       13.12       10.55      4.32 o 
 -11   1   9       19.94       23.81      4.78 o 
 -10   1   9      113.23      107.20      6.82 o 
  -9   1   9        2.61        2.45      1.98 o 
  -8   1   9       11.66        8.60      2.30 o 
  -7   1   9       30.56       29.45      3.14 o 
  -6   1   9      108.93      112.43      3.60 o 
  -5   1   9      561.32      554.79      9.13 o 
  -4   1   9       24.84       29.73      2.58 o 
  -3   1   9      384.74      356.74      6.81 o 
  -2   1   9      156.06      149.32      4.95 o 
  -1   1   9       57.22       64.38     15.75 o 
   0   1   9        2.42        2.71      1.80 o 
   1   1   9       11.00        9.32      3.41 o 
   2   1   9       15.50       18.90      6.05 o 
   3   1   9        5.77        1.60      6.20 o 
   4   1   9      103.07       89.91     26.88 o 
   5   1   9       18.41        1.53     22.99 o 
   6   1   9        0.09      -16.49     21.51 o 
   7   1   9       15.44      -10.55     23.50 o 
 -12   2   9       10.60        9.61      4.42 o 
 -11   2   9       20.55       16.67      5.18 o 
 -10   2   9        2.21        1.39      3.07 o 
  -9   2   9        7.44        6.42      2.66 o 
  -8   2   9       21.00       17.48      2.95 o 
  -7   2   9        0.80        0.11      1.46 o 
  -6   2   9        7.48        3.73      1.61 o 
  -5   2   9       16.00       18.00      2.47 o 
  -4   2   9      370.51      380.32      6.56 o 
  -3   2   9       77.80       73.16      2.89 o 
  -2   2   9        9.81       12.38      5.63 o 
  -1   2   9      387.95      400.30      8.97 o 
   0   2   9        0.12       -2.58      3.12 o 
   1   2   9       41.51       43.51      4.59 o 
   2   2   9       22.91       21.55     12.20 o 
   3   2   9       12.83        2.93      8.15 o 
   4   2   9        4.77       -6.12     21.29 o 
   5   2   9        2.30      -21.97     21.66 o 
   6   2   9        5.20      -30.65     20.44 o 
   7   2   9        0.63      -26.61     22.69 o 
 -12   3   9       52.85       51.16     12.38 o 
 -11   3   9       88.57       61.76      8.78 o 
 -10   3   9       84.77       88.83      9.07 o 
  -9   3   9       76.07       88.39      8.21 o 
  -8   3   9        0.95       -0.69      2.03 o 
  -7   3   9       46.51       51.11      3.47 o 
  -6   3   9       82.22       93.10      3.95 o 
  -5   3   9        0.02       -1.78      1.74 o 
  -4   3   9       88.95       97.01      3.10 o 
  -3   3   9       33.34       38.05      4.86 o 
  -2   3   9       18.57       21.43      3.60 o 
  -1   3   9       14.82       17.57      4.35 o 
   0   3   9       82.03       78.30      5.33 o 
   1   3   9        2.74       -2.84      7.16 o 
   2   3   9       37.26       38.29     10.01 o 
   3   3   9       25.90       45.64     32.37 o 
   4   3   9      340.77      300.26     33.65 o 
   5   3   9       53.99       39.84     24.97 o 
   6   3   9       11.13       -2.14     22.27 o 
   7   3   9        0.87      -14.26     23.84 o 
 -11   4   9        5.58       10.71      4.10 o 
 -10   4   9       13.38       14.13      4.05 o 
  -9   4   9       26.09       21.93      4.01 o 
  -8   4   9       10.43       13.53      3.60 o 
  -7   4   9        5.44        8.93      2.22 o 
  -6   4   9        1.33       -0.42      2.06 o 
  -5   4   9        9.80       14.75      2.18 o 
  -4   4   9       20.61       17.91      2.14 o 
  -3   4   9        3.75       -1.32      3.13 o 
  -2   4   9        0.04       -0.57      2.62 o 
  -1   4   9       13.96       18.45      9.91 o 
   0   4   9       24.02       21.43      6.54 o 
   1   4   9        0.01       -4.70     11.10 o 
   2   4   9      220.83      213.90      9.90 o 
   3   4   9      475.44      522.25     26.31 o 
   4   4   9        1.49       42.47     27.97 o 
   5   4   9        1.70      -13.35     21.62 o 
   6   4   9        4.68      -16.65     21.76 o 
   7   4   9        4.76      -12.30     24.48 o 
 -11   5   9       18.36       13.96      4.34 o 
 -10   5   9        1.51       -0.64      4.31 o 
  -9   5   9        1.52       -1.13      3.02 o 
  -8   5   9        0.54        3.45      2.76 o 
  -7   5   9       26.12       30.49      3.66 o 
  -6   5   9        3.33        2.87      1.90 o 
  -5   5   9      142.30      131.23      4.49 o 
  -4   5   9        0.78       -0.96      4.28 o 
  -3   5   9      221.51      170.66     14.21 o 
  -2   5   9      641.71      697.96     20.88 o 
  -1   5   9      112.35      105.06      6.29 o 
   0   5   9       10.87        6.40     10.63 o 
   1   5   9      130.04      156.33      8.73 o 
   2   5   9        0.22       -2.14      3.36 o 
   3   5   9       25.96       59.22     36.04 o 
   4   5   9       88.16       54.81     24.94 o 
   5   5   9       18.27       -4.11     22.14 o 
   6   5   9        0.29      -13.46     22.77 o 
 -11   6   9       18.16       21.30      4.82 o 
 -10   6   9        7.62        0.87      6.69 o 
  -9   6   9        2.35       -2.58      2.74 o 
  -8   6   9        0.48       -3.43      2.49 o 
  -7   6   9       60.30       45.88      9.24 o 
  -6   6   9      156.67      145.52      6.15 o 
  -5   6   9       38.61       58.13      4.56 o 
  -4   6   9        0.00       -4.31     10.86 o 
  -3   6   9       30.91       25.71     18.92 o 
  -2   6   9      199.29      218.18     13.27 o 
  -1   6   9        1.64        4.93      6.28 o 
   0   6   9       64.48       63.32     21.37 o 
   1   6   9        8.70        1.64      6.42 o 
   2   6   9      191.27      174.47     49.02 o 
   3   6   9       63.61       85.83     62.76 o 
   4   6   9       30.10       22.60     22.94 o 
   5   6   9        7.66        1.43     22.73 o 
   6   6   9       13.48        0.50     23.58 o 
 -10   7   9        0.46        2.30      3.56 o 
  -9   7   9       37.76       33.25      9.42 o 
  -8   7   9       27.28       22.26      4.13 o 
  -7   7   9       25.37       24.62     10.68 o 
  -6   7   9        3.56        2.17      3.12 o 
  -5   7   9       77.03       86.76      8.23 o 
  -4   7   9       16.55       15.14      4.96 o 
  -3   7   9       78.96        7.34     25.20 o 
  -2   7   9       80.80       59.70     32.47 o 
  -1   7   9        1.70       -0.86     19.20 o 
   0   7   9        0.12       -9.49     14.03 o 
   1   7   9        1.97        5.42     10.65 o 
   2   7   9       14.50       16.07     23.16 o 
   3   7   9       14.51      -12.67     19.45 o 
   4   7   9        2.36       -3.92     20.80 o 
   5   7   9       15.73       37.05     24.41 o 
   6   7   9        7.74      -17.02     23.63 o 
 -10   8   9        8.66       17.19      4.73 o 
  -9   8   9        5.27        4.67      3.56 o 
  -8   8   9       21.09       26.12      6.36 o 
  -7   8   9       25.42       26.98      4.32 o 
  -6   8   9        1.03       -0.69      2.57 o 
  -5   8   9       56.57       50.01      4.88 o 
  -4   8   9      111.10      134.09      8.88 o 
  -3   8   9        0.33       -3.84     20.64 o 
  -2   8   9      124.05      117.36     24.92 o 
  -1   8   9       31.19        1.29     26.04 o 
   0   8   9       44.22       30.62     16.75 o 
   1   8   9        2.23      -23.08     15.58 o 
   2   8   9       31.70       35.71     31.01 o 
   3   8   9        1.53      -21.29     18.72 o 
   4   8   9        8.75        5.30     22.12 o 
   5   8   9       12.14      -24.59     19.99 o 
  -9   9   9       43.49       45.12      5.74 o 
  -8   9   9        1.29       -1.82      3.05 o 
  -7   9   9        2.77       -3.85      2.57 o 
  -6   9   9        1.51       -0.90      2.80 o 
  -5   9   9       63.10       61.83     15.18 o 
  -4   9   9       50.07       54.05     11.01 o 
  -3   9   9       22.30        9.95      4.81 o 
  -2   9   9       16.19       10.97     10.29 o 
  -1   9   9        2.26       -0.49     12.37 o 
   0   9   9        0.33       -6.90     25.74 o 
   1   9   9       18.80       -3.57     15.78 o 
   2   9   9        9.59      -19.90     17.17 o 
   3   9   9        0.02      -15.25     19.05 o 
   4   9   9        0.69      -28.05     18.70 o 
  -8  10   9       37.48       40.08      5.46 o 
  -7  10   9       11.34       13.29      7.85 o 
  -6  10   9       23.57       22.86      4.40 o 
  -5  10   9       10.59        8.40      5.30 o 
  -4  10   9       11.58       11.91      5.44 o 
  -3  10   9        0.00        0.76      7.34 o 
  -2  10   9        3.46       -3.50      3.83 o 
  -1  10   9       38.69       15.87     11.01 o 
   0  10   9        9.81       -5.61     25.17 o 
   1  10   9       30.97       11.51     26.47 o 
   2  10   9        3.28       -7.76     17.76 o 
   3  10   9       30.38       12.83     20.08 o 
  -7  11   9        3.08        2.22      3.45 o 
  -6  11   9       12.41       -1.27     14.31 o 
  -5  11   9       14.42       11.34      5.56 o 
  -4  11   9       21.28       21.32      9.64 o 
  -3  11   9       43.47       56.73      8.55 o 
  -2  11   9       11.95       26.19     13.74 o 
  -1  11   9       13.87        8.64      5.68 o 
   0  11   9        2.34       -1.01     26.75 o 
   1  11   9        0.08       -3.16     23.88 o 
   2  11   9       13.98       -2.45     25.46 o 
  -5  12   9        0.55       -1.02      4.77 o 
  -4  12   9       52.55       58.74     35.26 o 
  -3  12   9       28.58       18.35      9.93 o 
  -2  12   9       12.64        4.47      5.61 o 
  -1  12   9       13.36        0.24      7.19 o 
   0  12   9        1.57      -17.55     22.15 o 
 -12   0  10       47.17       60.72      9.35 o 
 -10   0  10      239.23      236.95     13.70 o 
  -8   0  10       93.41      102.12      6.34 o 
  -6   0  10       51.76       61.60      4.45 o 
  -4   0  10        2.07        1.73      3.02 o 
  -2   0  10        0.68       -0.47      2.70 o 
   0   0  10      576.96      560.82     16.74 o 
   2   0  10      161.66      166.84     17.80 o 
   4   0  10        5.70      -35.81     28.77 o 
   6   0  10       47.06       12.95     34.82 o 
 -12   1  10        0.67       -2.40      3.35 o 
 -11   1  10        0.27        1.56      3.35 o 
 -10   1  10       10.06       17.90      3.38 o 
  -9   1  10        5.86        5.70      2.16 o 
  -8   1  10       27.70       31.76      4.41 o 
  -7   1  10        0.43       -2.31      1.54 o 
  -6   1  10       12.58       13.72      2.10 o 
  -5   1  10      191.12      189.15      7.02 o 
  -4   1  10       29.47       26.59      3.77 o 
  -3   1  10      204.79      196.36      5.96 o 
  -2   1  10        0.76       -1.07      2.78 o 
  -1   1  10        0.87       -1.65      3.05 o 
   0   1  10       91.81       88.85      4.66 o 
   1   1  10       28.98       31.45      3.47 o 
   2   1  10        9.07        1.96      5.61 o 
   3   1  10       30.75      -28.44     18.96 o 
   4   1  10       71.82       22.39     23.50 o 
   5   1  10        2.41      -30.99     25.46 o 
   6   1  10        1.71      -15.52     22.72 o 
 -11   2  10       67.09       66.95     17.85 o 
 -10   2  10      156.29      151.84      6.17 o 
  -9   2  10       39.22       48.50      4.07 o 
  -8   2  10       26.12       25.48      3.12 o 
  -7   2  10        0.82       -2.23      1.49 o 
  -6   2  10      129.95      126.78      3.98 o 
  -5   2  10        8.58        8.16      2.09 o 
  -4   2  10       51.74       53.62      9.31 o 
  -3   2  10       12.50       18.06      2.91 o 
  -2   2  10       12.46       12.53      3.18 o 
  -1   2  10      643.75      654.61     13.14 o 
   0   2  10        0.63       -6.70      8.47 o 
   1   2  10       58.18       53.03     23.56 o 
   2   2  10        0.41       -3.07      9.11 o 
   3   2  10       21.41       -3.55     21.41 o 
   4   2  10        0.36      -14.41     20.87 o 
   5   2  10       13.15      -16.07     22.22 o 
   6   2  10        6.56      -21.11     22.33 o 
 -11   3  10       28.13       37.41      5.34 o 
 -10   3  10        2.07        0.98      2.52 o 
  -9   3  10        3.36        5.66      2.60 o 
  -8   3  10        2.64       -3.02      2.01 o 
  -7   3  10       71.47       82.60      3.52 o 
  -6   3  10      416.10      415.86      9.14 o 
  -5   3  10      218.01      216.89      5.88 o 
  -4   3  10      263.09      246.58      6.24 o 
  -3   3  10      289.43      313.72      9.39 o 
  -2   3  10      503.87      474.25     10.46 o 
  -1   3  10        7.64        3.48      4.35 o 
   0   3  10       10.81        4.39      5.14 o 
   1   3  10       14.69        4.37     16.02 o 
   2   3  10       61.90       66.36      6.85 o 
   3   3  10       38.92       50.85     24.10 o 
   4   3  10      173.34       76.63     26.13 o 
   5   3  10        6.48      -21.06     21.59 o 
   6   3  10        6.96       18.69     25.68 o 
 -11   4  10       13.82       16.67      4.42 o 
 -10   4  10        0.04       -2.03      4.46 o 
  -9   4  10       30.44       33.99      4.53 o 
  -8   4  10       29.82       30.85      3.26 o 
  -7   4  10       39.59       38.63      3.39 o 
  -6   4  10       37.31       51.54      3.47 o 
  -5   4  10      223.71      230.87     10.11 o 
  -4   4  10        0.63       -3.47      3.59 o 
  -3   4  10      160.23      158.80      6.23 o 
  -2   4  10        0.05       -2.54      2.27 o 
  -1   4  10        1.00       -6.30     13.47 o 
   0   4  10        0.20       -7.49      9.90 o 
   1   4  10       12.32       11.46      4.50 o 
   2   4  10       13.38       29.59     10.18 o 
   3   4  10      252.32      239.81     18.80 o 
   5   4  10       16.79       -2.15     24.04 o 
   6   4  10        0.41      -21.35     23.77 o 
 -11   5  10        0.41       -1.05      3.60 o 
 -10   5  10        6.74       13.63      4.96 o 
  -9   5  10       12.33        6.81      3.48 o 
  -8   5  10       19.36       14.00      5.54 o 
  -7   5  10       13.49        9.59      2.70 o 
  -6   5  10        0.17        1.32      2.78 o 
  -5   5  10        2.08        2.51      5.24 o 
  -4   5  10       54.64       44.66      4.81 o 
  -3   5  10      144.86      165.34      8.92 o 
  -2   5  10      479.64      527.28     30.55 o 
  -1   5  10        0.47       -7.62     11.02 o 
   0   5  10       22.59       38.58     16.41 o 
   1   5  10        0.10        2.24      2.98 o 
   2   5  10        9.81       -2.44     19.60 o 
   3   5  10        0.99       36.53     26.82 o 
   4   5  10        1.32       -4.95     22.91 o 
   5   5  10        1.23       -7.57     22.85 o 
 -10   6  10        0.03        3.07      3.48 o 
  -9   6  10        0.34       -0.26      3.03 o 
  -8   6  10       35.82       27.09      4.32 o 
  -7   6  10       44.01       44.04      4.71 o 
  -6   6  10       65.72       79.18      7.47 o 
  -5   6  10        0.18       -1.35      3.27 o 
  -4   6  10      122.28      138.34      8.39 o 
  -3   6  10        0.23        9.35     26.46 o 
  -2   6  10      150.73      142.60      8.49 o 
  -1   6  10       47.18       40.16      7.70 o 
   0   6  10        0.07       -9.95     11.66 o 
   1   6  10        0.01       -3.96      3.11 o 
   2   6  10       26.02       50.20     23.79 o 
   3   6  10      158.11      178.95     23.49 o 
   4   6  10      100.07      115.09     58.24 o 
   5   6  10       68.28       48.65     55.63 o 
 -10   7  10       17.53       21.65      4.78 o 
  -9   7  10        4.95        0.66      5.47 o 
  -8   7  10        8.63       10.17      3.49 o 
  -7   7  10        0.00       -1.67      2.65 o 
  -6   7  10      204.88      181.96     20.40 o 
  -5   7  10        7.43        4.25      4.10 o 
  -4   7  10        7.12       10.74      4.53 o 
  -3   7  10       43.10       28.13      5.49 o 
  -2   7  10        7.76       -9.92     27.76 o 
  -1   7  10       43.47       -6.62     27.20 o 
   0   7  10       59.03       57.76      8.71 o 
   1   7  10       72.96       42.95     20.37 o 
   2   7  10       12.43       -6.43     19.26 o 
   3   7  10        0.01      -21.66     19.37 o 
   4   7  10       40.76       54.79     25.28 o 
   5   7  10        0.01       -4.90     23.03 o 
  -9   8  10        9.08       15.83      4.75 o 
  -8   8  10        9.02        7.98      3.79 o 
  -7   8  10        0.24        1.13      4.67 o 
  -6   8  10        1.54        4.33      4.76 o 
  -5   8  10        0.40       -6.86      7.48 o 
  -4   8  10        9.47        7.59     15.25 o 
  -3   8  10       44.56       18.73     14.82 o 
  -2   8  10       59.06       46.78     31.81 o 
  -1   8  10      153.79      205.90     24.64 o 
   0   8  10       31.41       29.31      9.21 o 
   1   8  10        2.81      -14.40     16.57 o 
   2   8  10        0.78        6.88     20.37 o 
   3   8  10        0.68      -18.25     19.51 o 
   4   8  10       26.72       19.46     23.43 o 
  -8   9  10       10.39        6.73      3.84 o 
  -7   9  10       47.45       40.05      7.52 o 
  -6   9  10       66.60       98.26      9.85 o 
  -5   9  10       26.02       29.23      6.66 o 
  -4   9  10       28.02       11.08      5.46 o 
  -3   9  10       17.15        2.64     15.82 o 
  -2   9  10       27.40       10.93     25.47 o 
  -1   9  10       25.01        6.04     25.18 o 
   0   9  10        0.12       -1.43      7.62 o 
   1   9  10        5.64      -20.21     16.27 o 
   2   9  10        2.12       -7.73     18.39 o 
   3   9  10        0.02       -7.05     26.75 o 
  -7  10  10        4.36        3.79      7.84 o 
  -6  10  10        1.82       -7.74      6.18 o 
  -5  10  10        1.33        3.83     11.87 o 
  -4  10  10       11.96       14.58      8.27 o 
  -3  10  10        6.88        0.30     12.15 o 
  -2  10  10        6.91       -7.91     24.02 o 
  -1  10  10        5.61      -10.79     23.88 o 
   0  10  10       16.52        6.19     26.61 o 
   2  10  10        5.13       -6.45     19.22 o 
  -6  11  10        1.94        3.51      5.13 o 
  -5  11  10       18.49       13.85     14.03 o 
  -4  11  10        4.67       45.45     28.62 o 
  -3  11  10        3.54        7.83      5.34 o 
  -2  11  10        6.95       -3.02     26.03 o 
  -1  11  10        0.21      -14.96     25.03 o 
   0  11  10        0.54      -15.68     24.31 o 
   1  11  10        0.03       -2.16     25.89 o 
 -11   0  11       69.99       39.01      7.48 o 
  -9   0  11       26.86       38.23      4.56 o 
  -7   0  11       39.61       37.93      5.54 o 
  -5   0  11       10.90        5.61      3.88 o 
  -3   0  11       68.81       60.65     32.97 o 
  -1   0  11       17.74       23.15      7.70 o 
   1   0  11      122.28      123.62     25.50 o 
   3   0  11        2.23      -42.07     28.05 o 
   5   0  11       45.01       33.10     37.27 o 
 -11   1  11       14.42       11.48      4.16 o 
 -10   1  11       10.26        7.25      2.91 o 
  -9   1  11        3.55        3.20      2.14 o 
  -8   1  11       97.77      104.24      4.06 o 
  -7   1  11        9.33        6.77      2.30 o 
  -6   1  11       13.08       16.47      3.25 o 
  -5   1  11       16.22       15.51      4.53 o 
  -4   1  11      159.83      145.78      9.01 o 
  -3   1  11       35.81       34.08     13.64 o 
  -2   1  11      237.25      216.92     12.43 o 
  -1   1  11       47.89       46.68     15.54 o 
   0   1  11       22.34       25.99      3.30 o 
   1   1  11      156.29      155.61      5.94 o 
   2   1  11       28.85      -24.03     19.07 o 
   3   1  11       14.03      -12.76     21.17 o 
   4   1  11        7.39      -14.14     21.75 o 
   5   1  11        0.69      -37.54     26.32 o 
 -11   2  11       42.93       40.07      9.14 o 
 -10   2  11        2.75        2.60      2.67 o 
  -9   2  11        6.56        5.52      2.30 o 
  -8   2  11        5.70        6.16      2.25 o 
  -7   2  11       51.24       56.52      4.03 o 
  -6   2  11       17.54       27.83      5.11 o 
  -5   2  11       21.32       29.15      3.81 o 
  -4   2  11      148.13      157.05      6.24 o 
  -3   2  11      292.40      299.72      8.72 o 
  -2   2  11       47.82       50.67      7.77 o 
  -1   2  11       10.51        9.83      2.80 o 
   0   2  11       40.40       32.99      3.65 o 
   1   2  11        1.04       -7.58     12.01 o 
   2   2  11       47.14        9.70     21.91 o 
   3   2  11       33.50        8.64     22.92 o 
   4   2  11        9.95      -11.11     21.66 o 
   5   2  11        5.39      -31.34     21.23 o 
 -11   3  11       49.43       40.62     16.26 o 
 -10   3  11       46.59       41.84      5.03 o 
  -9   3  11        1.45        1.04      3.09 o 
  -8   3  11        4.00        1.49      1.99 o 
  -7   3  11        3.23        5.58      2.39 o 
  -6   3  11       12.19       11.46      3.88 o 
  -5   3  11      128.14      116.85      6.00 o 
  -4   3  11       84.01       97.72      6.77 o 
  -3   3  11       13.52       12.75      5.17 o 
  -2   3  11        0.64        0.97      2.32 o 
  -1   3  11       12.55       10.36      6.48 o 
   0   3  11        3.37       -0.71      3.36 o 
   1   3  11        6.43        5.13      5.38 o 
   2   3  11       26.70       27.95     12.83 o 
   3   3  11        0.00       15.72     23.28 o 
   4   3  11       17.70      -11.09     22.38 o 
   5   3  11       11.14      -13.22     23.14 o 
 -11   4  11        8.55        7.92      3.15 o 
 -10   4  11       31.81       28.72      4.49 o 
  -9   4  11        0.48       -3.33      2.22 o 
  -8   4  11       21.12       26.50      3.43 o 
  -7   4  11       53.59       57.95      4.14 o 
  -6   4  11       42.14       42.69      5.24 o 
  -5   4  11       13.51       11.38      4.57 o 
  -4   4  11        0.40       -0.33      2.66 o 
  -3   4  11      140.39      158.50      6.55 o 
  -2   4  11       69.20       61.78      6.27 o 
  -1   4  11        1.98        3.07      8.33 o 
   0   4  11        8.61       15.01      4.97 o 
   1   4  11      120.19      114.32      7.14 o 
   2   4  11      195.96      154.57     55.43 o 
   3   4  11      149.85       71.17     37.46 o 
   4   4  11        1.46        3.00     23.03 o 
   5   4  11        0.24       -2.03     24.56 o 
 -10   5  11       21.10       22.10      4.53 o 
  -9   5  11       10.42        4.54      3.24 o 
  -8   5  11       20.65       18.12      3.86 o 
  -7   5  11       18.86       23.55      3.92 o 
  -6   5  11        0.00       -0.52      2.69 o 
  -5   5  11        0.36       -3.78      2.52 o 
  -4   5  11       54.92       53.62      7.95 o 
  -3   5  11      295.73      351.25     14.08 o 
  -2   5  11       40.84       42.66      8.56 o 
  -1   5  11       29.04       27.67     23.02 o 
   0   5  11       99.53       97.79     13.44 o 
   1   5  11       43.85       74.97     27.85 o 
   2   5  11      132.85       90.25     26.36 o 
   3   5  11       12.56       36.49     24.61 o 
   4   5  11        6.58       -0.31     23.33 o 
   5   5  11        0.71      -17.83     28.69 o 
 -10   6  11        1.24       -2.78      3.20 o 
  -9   6  11        1.02       -0.41      3.13 o 
  -8   6  11        2.17       -3.45      3.88 o 
  -7   6  11       93.78       97.47      8.78 o 
  -6   6  11       33.57       -1.15     22.73 o 
  -5   6  11       24.58       19.13     25.90 o 
  -4   6  11       71.70       81.52     16.91 o 
  -3   6  11       70.48       89.74     17.56 o 
  -2   6  11        6.29       -3.22      3.84 o 
  -1   6  11        0.23       -9.11     18.41 o 
   0   6  11        0.73       -6.36      8.06 o 
   1   6  11        0.01      -16.81     18.24 o 
   2   6  11       31.23       61.51     24.52 o 
   3   6  11        0.02       15.78     23.20 o 
   4   6  11       13.84       31.74     46.97 o 
  -9   7  11        6.65       -1.29      4.75 o 
  -8   7  11        5.85        0.14      4.46 o 
  -7   7  11       28.31       21.44      5.90 o 
  -6   7  11        1.23        7.42      4.67 o 
  -5   7  11       91.71       45.35     27.79 o 
  -4   7  11        0.00      -21.43     23.88 o 
  -3   7  11       92.08       66.66     32.54 o 
  -2   7  11       41.38       40.94      6.62 o 
  -1   7  11        3.67        5.03      4.46 o 
   0   7  11        5.33        0.02      9.13 o 
   1   7  11       10.35        4.79     19.25 o 
   2   7  11        9.22       12.42     22.00 o 
   3   7  11       24.46       15.89     23.60 o 
  -8   8  11       27.56       17.26      6.33 o 
  -7   8  11       23.78       18.73      5.85 o 
  -6   8  11       27.29       24.12     13.02 o 
  -5   8  11        5.63        4.61      9.85 o 
  -4   8  11        3.79      -13.09     24.88 o 
  -3   8  11        0.02      -18.12     24.74 o 
  -2   8  11        1.16       -1.74      3.99 o 
  -1   8  11        1.32       -2.32      4.52 o 
   0   8  11       50.93       89.60     22.45 o 
   1   8  11        4.22      -16.97     26.47 o 
   2   8  11        1.01       -6.92     20.13 o 
   3   8  11        0.11      -22.99     28.91 o 
  -8   9  11        3.55        7.77      5.90 o 
  -7   9  11        5.24       -3.06      4.23 o 
  -6   9  11       25.33       22.31      6.39 o 
  -5   9  11       19.92       11.29      5.46 o 
  -4   9  11        3.44        1.58     25.75 o 
  -3   9  11        0.04      -13.66     24.16 o 
  -2   9  11       57.42       47.35     31.37 o 
  -1   9  11       15.77       20.71      5.90 o 
   1   9  11        0.03       -5.90     26.75 o 
   2   9  11        1.90      -27.40     18.34 o 
  -6  10  11        0.45       -2.24      9.20 o 
  -5  10  11       12.48        8.05      5.46 o 
  -4  10  11       12.69        3.16     25.32 o 
  -3  10  11        9.78      -15.82     23.30 o 
  -2  10  11        0.11      -10.79     27.04 o 
  -1  10  11        0.74       -3.33      4.67 o 
   0  10  11        0.54        3.02     26.90 o 
  -3  11  11       32.11        2.88     25.32 o 
  -2  11  11        0.30      -15.10     24.02 o 
 -10   0  12        0.81       -3.43      2.94 o 
  -8   0  12        6.60       -0.14      4.32 o 
  -6   0  12       45.56       40.73      6.19 o 
  -4   0  12      331.86      306.94     13.87 o 
  -2   0  12       44.76       35.73      5.62 o 
   0   0  12       21.36       21.59      4.83 o 
   2   0  12        1.58       -2.36      3.57 o 
   4   0  12        6.40      -11.36     32.65 o 
 -11   1  12        2.76        3.78      3.71 o 
 -10   1  12        9.83        7.99      2.97 o 
  -9   1  12       14.07       13.04      3.47 o 
  -8   1  12        0.03        1.36      2.84 o 
  -7   1  12        5.79       11.38      3.41 o 
  -6   1  12       20.04       12.94      3.30 o 
  -5   1  12        2.25       -1.73      2.75 o 
  -4   1  12       17.61       19.51      4.32 o 
  -3   1  12      105.47      127.09      6.26 o 
  -2   1  12       89.83       87.97      7.33 o 
  -1   1  12       24.66       21.08     10.22 o 
   0   1  12      127.97      130.06     14.99 o 
   1   1  12        4.48        6.51      3.49 o 
   2   1  12       66.05      -21.30     19.95 o 
   3   1  12        0.51      -17.38     22.03 o 
   4   1  12       24.92       -7.70     23.50 o 
 -11   2  12       11.86       15.92      3.56 o 
 -10   2  12        2.96       -0.62      2.57 o 
  -9   2  12       40.16       50.16      6.36 o 
  -8   2  12       50.45       45.62      6.62 o 
  -7   2  12       20.31       18.85      3.76 o 
  -6   2  12       38.98       53.56     14.46 o 
  -5   2  12      196.18      195.23      7.85 o 
  -4   2  12      199.07      219.50      8.26 o 
  -3   2  12       52.36       49.04      6.28 o 
  -2   2  12        0.43       -5.68      5.44 o 
  -1   2  12      126.43      114.78      5.33 o 
   0   2  12       15.87       14.39      7.08 o 
   1   2  12        9.24        9.76      4.37 o 
   2   2  12        5.31       -0.11      4.14 o 
   3   2  12        0.34      -28.80     21.03 o 
   4   2  12        0.25      -21.69     22.67 o 
 -10   3  12        4.31       -1.29      3.24 o 
  -9   3  12        4.83        0.69      2.67 o 
  -8   3  12        7.61        6.28      3.56 o 
  -7   3  12        1.17       -0.61      3.00 o 
  -6   3  12      233.20      257.31     12.98 o 
  -5   3  12       96.70      104.07      6.01 o 
  -4   3  12       28.91       40.94      5.88 o 
  -3   3  12      159.33      156.47      6.65 o 
  -2   3  12      192.54      181.37      7.11 o 
  -1   3  12       17.76       12.00      3.38 o 
   0   3  12       97.52      108.91     13.29 o 
   1   3  12       61.22       61.36      8.56 o 
   2   3  12       22.88        3.20     22.12 o 
   3   3  12        5.61      -10.88     22.85 o 
   4   3  12       25.70      -10.21     23.70 o 
 -10   4  12       24.22       18.56      4.37 o 
  -9   4  12        5.55        0.03      3.25 o 
  -8   4  12       61.20       66.15      5.73 o 
  -7   4  12       47.31       42.32      4.98 o 
  -6   4  12        8.62        6.98      3.44 o 
  -5   4  12        0.00       -2.69      2.93 o 
  -4   4  12        0.15       -1.68      3.08 o 
  -3   4  12       32.03       42.18      8.07 o 
  -2   4  12       20.42       22.39      7.30 o 
  -1   4  12       64.41       36.04      8.85 o 
   0   4  12       11.67       32.27     21.26 o 
   1   4  12        8.97        8.40      5.20 o 
   2   4  12       14.60       12.70     22.14 o 
   3   4  12       58.42        3.19     23.23 o 
   4   4  12        0.20      -22.13     23.82 o 
 -10   5  12        8.82        4.17      3.76 o 
  -9   5  12        0.47       -4.72      3.15 o 
  -8   5  12        4.28        2.04      2.77 o 
  -7   5  12        0.06       -3.47      2.94 o 
  -6   5  12        3.75        1.97      3.31 o 
  -5   5  12        7.02        0.68      3.62 o 
  -4   5  12       67.99       63.41     10.50 o 
  -3   5  12        0.71       -4.50     10.43 o 
  -2   5  12        2.47        4.32      3.99 o 
  -1   5  12       32.87        5.47     29.06 o 
   0   5  12       11.48        3.80     12.44 o 
   1   5  12      126.94       42.63     34.14 o 
   2   5  12        0.07       -6.32     21.91 o 
   3   5  12       80.44       47.08     26.79 o 
  -9   6  12        0.40        3.45      5.03 o 
  -8   6  12        0.82       -0.58      4.46 o 
  -6   6  12      145.10      149.54     10.80 o 
  -5   6  12        1.90        6.47      7.84 o 
  -4   6  12       38.73       34.79     18.56 o 
  -3   6  12        1.48        2.85      7.55 o 
  -2   6  12        2.64       -4.99      3.57 o 
  -1   6  12       22.27       23.59      6.76 o 
   0   6  12       14.28       20.30      5.66 o 
   1   6  12       13.54       46.02     23.15 o 
   2   6  12      111.21       51.26     35.57 o 
   3   6  12       33.87       51.49     26.76 o 
  -8   7  12        6.33       13.23      5.90 o 
  -5   7  12        0.44      -13.09     22.72 o 
  -4   7  12        0.75        0.09      4.67 o 
  -3   7  12       17.14       25.59     19.35 o 
  -2   7  12        2.54        5.32      5.47 o 
  -1   7  12        0.71       -6.63     11.51 o 
   0   7  12        1.03       -5.18     13.74 o 
   1   7  12        0.13       -9.20     28.77 o 
   2   7  12        0.24      -12.28     21.51 o 
  -8   8  12       15.01       21.86      6.62 o 
  -6   8  12       44.72       74.82     31.08 o 
  -5   8  12        0.79      -18.99     26.03 o 
  -4   8  12        8.40       -4.75     25.17 o 
  -3   8  12       33.65       36.26      7.99 o 
  -2   8  12        7.51        5.06     17.91 o 
  -1   8  12        5.35       -3.74      4.41 o 
   0   8  12       11.36       12.23     31.36 o 
   1   8  12        1.37      -24.02     27.76 o 
  -6   9  12        0.13        2.73     23.30 o 
  -5   9  12        0.63       11.65     27.76 o 
  -4   9  12       14.18       22.87     27.76 o 
  -3   9  12       15.01       10.96     14.46 o 
  -2   9  12        6.99       12.36      6.16 o 
  -1   9  12       13.18       15.82      6.04 o 
   0   9  12        0.08       15.10     31.79 o 
  -4  10  12        0.35       16.97     27.61 o 
  -3  10  12        0.01       -6.33     26.61 o 
  -9   0  13        3.66       -3.31      4.46 o 
  -7   0  13       19.12       24.31      5.90 o 
  -5   0  13        0.08       -5.61      3.74 o 
  -3   0  13       40.86       49.79      7.34 o 
  -1   0  13        6.40        1.21      3.98 o 
   1   0  13       42.85       52.13     15.40 o 
   3   0  13        0.04      -40.13     26.75 o 
 -10   1  13        4.28        5.33      3.71 o 
  -9   1  13       36.30       42.11      6.98 o 
  -8   1  13        1.24       -1.66      2.93 o 
  -7   1  13        1.19       -4.04      2.69 o 
  -6   1  13        0.55       -3.04      3.09 o 
  -5   1  13       32.69       30.41      4.57 o 
  -4   1  13        0.64        1.48      3.20 o 
  -3   1  13       18.67       21.54      3.97 o 
  -2   1  13       32.07       37.67      4.47 o 
  -1   1  13       20.11       17.88      5.46 o 
   0   1  13       26.51       21.23      3.65 o 
   1   1  13      114.96       31.43     23.04 o 
   2   1  13        7.77        4.47      5.49 o 
   3   1  13       22.62      -31.51     31.07 o 
 -10   2  13        8.62        8.77      5.75 o 
  -9   2  13        0.25       -1.37      2.95 o 
  -8   2  13        2.85       -0.51      5.83 o 
  -7   2  13       65.28       66.68      7.48 o 
  -6   2  13      241.06      242.09      9.13 o 
  -5   2  13       23.48       35.72      4.72 o 
  -4   2  13      298.61      297.73     10.25 o 
  -3   2  13      140.28      146.06      7.03 o 
  -2   2  13        9.16        3.91      3.13 o 
  -1   2  13       26.83       20.00      3.69 o 
   0   2  13        6.58        2.28      5.61 o 
   1   2  13        0.09       -2.38      3.55 o 
   2   2  13        1.72       10.46     24.96 o 
   3   2  13        8.93      -16.84     23.54 o 
 -10   3  13        0.09       -3.16      5.03 o 
  -9   3  13       77.91       83.06      9.36 o 
  -8   3  13       16.69       20.45      6.55 o 
  -7   3  13        0.45        0.15      3.29 o 
  -6   3  13        8.37        9.11      3.61 o 
  -5   3  13       53.68       60.70      5.57 o 
  -4   3  13       23.07       24.56      4.22 o 
  -3   3  13       56.05       63.90      5.42 o 
  -2   3  13        2.88       -0.90      5.53 o 
  -1   3  13       11.41        6.01      3.96 o 
   0   3  13       24.47       31.28      9.61 o 
   1   3  13        6.75       -0.70     10.30 o 
   2   3  13        0.85      -24.89     21.49 o 
   3   3  13        0.37       -7.56     24.10 o 
  -9   4  13        1.89        3.02      5.61 o 
  -8   4  13        4.07       -1.54      3.30 o 
  -7   4  13      101.03      111.88      9.79 o 
  -6   4  13       38.98       32.75      8.92 o 
  -5   4  13       11.03       22.41      4.27 o 
  -4   4  13        3.79        1.44      7.55 o 
  -3   4  13       32.64       32.49      5.06 o 
  -2   4  13        8.98        1.97      5.47 o 
  -1   4  13        0.07        0.76      4.13 o 
   0   4  13       15.42       14.94      6.55 o 
   1   4  13        4.61        6.53      9.37 o 
   2   4  13        4.93      -24.24     28.84 o 
  -9   5  13        1.13       -1.58      5.32 o 
  -8   5  13       24.70       28.55      7.77 o 
  -7   5  13        3.76       13.93      5.75 o 
  -6   5  13        1.11        1.91      3.52 o 
  -5   5  13       34.54       56.09      9.06 o 
  -4   5  13        8.18        6.20      3.53 o 
  -3   5  13       75.58       69.42      7.85 o 
  -2   5  13        0.01       -1.90      3.99 o 
  -1   5  13       16.99       14.24     14.31 o 
   0   5  13       62.94       59.70     32.67 o 
   1   5  13        0.11        6.80     22.73 o 
   2   5  13       29.11        9.23     24.86 o 
  -8   6  13        5.62        0.00      5.47 o 
  -7   6  13       20.69       23.45      6.76 o 
  -6   6  13       13.55       19.99      7.19 o 
  -5   6  13        4.48        7.62      5.32 o 
  -4   6  13        0.00       -2.16      4.60 o 
  -3   6  13        4.64        7.24     10.79 o 
  -2   6  13        6.33        6.85     10.57 o 
  -1   6  13        2.90        5.82      5.11 o 
   0   6  13        5.20       11.68     14.53 o 
   1   6  13        0.88       15.39     33.66 o 
  -7   7  13       25.40       27.48      7.34 o 
  -6   7  13        4.60       -1.01      5.47 o 
  -5   7  13       22.96       28.62      7.98 o 
  -4   7  13       16.94       12.74      6.27 o 
  -3   7  13       31.42       27.48      6.91 o 
  -2   7  13       23.05       30.56      6.61 o 
  -1   7  13        0.17       -2.66      4.69 o 
   0   7  13        4.01       -7.62     31.79 o 
  -6   8  13        5.53        8.05      6.04 o 
  -5   8  13        2.57        2.42     13.09 o 
  -4   8  13       12.12        9.68      5.89 o 
  -3   8  13        2.82        6.29      9.35 o 
  -2   8  13        0.10        1.15      6.98 o 
  -1   8  13        0.91        3.09      5.24 o 
  -8   0  14       23.50       43.30      7.19 o 
  -6   0  14       22.24       15.25      5.75 o 
  -4   0  14      319.47      353.21     16.31 o 
  -2   0  14      145.19      159.19     10.52 o 
   0   0  14       13.79        9.33      4.56 o 
   2   0  14        7.19        0.58     36.25 o 
  -9   1  14        2.31        1.51      3.46 o 
  -8   1  14        0.43       -1.46      3.35 o 
  -7   1  14       18.97       16.96      4.03 o 
  -6   1  14        0.41       -2.44      3.00 o 
  -5   1  14        0.60        3.23      3.45 o 
  -4   1  14       52.51       59.67      5.65 o 
  -3   1  14       49.95       64.10      9.86 o 
  -2   1  14        1.18        3.04      3.25 o 
  -1   1  14        3.37        0.63      7.88 o 
   0   1  14       18.46       17.74      5.68 o 
   1   1  14        0.75       -0.57      7.52 o 
   2   1  14       30.96       18.48     24.65 o 
  -9   2  14        6.38        3.90      4.96 o 
  -8   2  14        9.31        5.83      3.66 o 
  -7   2  14       14.30       20.50      4.22 o 
  -6   2  14       21.15       23.91      4.42 o 
  -5   2  14       17.92       29.02      4.65 o 
  -4   2  14       37.18       39.81      5.13 o 
  -3   2  14        6.47        0.89      3.20 o 
  -2   2  14        0.07       -6.40      7.95 o 
  -1   2  14       10.42        8.30      4.62 o 
   0   2  14        0.27       -2.21     12.80 o 
   1   2  14       49.01       52.86     16.46 o 
   2   2  14        0.31      -29.41     21.68 o 
  -9   3  14        0.61        0.92      3.67 o 
  -8   3  14       19.72       24.85      4.78 o 
  -7   3  14       32.06       35.30      5.16 o 
  -6   3  14        3.60       -0.49      3.34 o 
  -5   3  14        0.03       -3.98      3.38 o 
  -4   3  14        2.94        0.68      3.17 o 
  -3   3  14        0.58       -3.21      3.00 o 
  -2   3  14        2.00       -1.68      4.59 o 
  -1   3  14        1.86       -7.55      9.92 o 
   0   3  14        0.62        2.10      4.14 o 
   1   3  14        8.79       -1.97      8.40 o 
  -8   4  14       20.31       28.74      5.32 o 
  -7   4  14        1.11        5.38      3.80 o 
  -6   4  14        0.16        2.33      3.44 o 
  -5   4  14       13.24        8.86      3.69 o 
  -4   4  14        0.28       -4.48      2.99 o 
  -3   4  14        0.43       -5.14      7.23 o 
  -2   4  14        3.60        1.20      5.25 o 
  -1   4  14       55.35       65.91      8.16 o 
   0   4  14        7.88        7.94      5.26 o 
   1   4  14       24.18       -0.72     33.81 o 
  -8   5  14        6.66        3.94      3.97 o 
  -7   5  14        9.71       12.07      4.11 o 
  -6   5  14        1.47        0.58      3.60 o 
  -5   5  14        0.95        3.05      3.56 o 
  -4   5  14        0.33        4.03      4.89 o 
  -3   5  14       24.25       29.63      6.76 o 
  -2   5  14        1.32       -5.16      4.82 o 
  -1   5  14        0.02        1.36      8.27 o 
   0   5  14        0.69        6.25      4.97 o 
  -7   6  14        9.21        7.77      6.33 o 
  -6   6  14       27.12       37.98      8.20 o 
  -5   6  14        6.48       14.96      6.33 o 
  -4   6  14       39.94       54.77      8.37 o 
  -3   6  14        4.40        8.39      5.24 o 
  -2   6  14        0.06       -6.85      4.69 o 
  -1   6  14       16.96       11.57      5.39 o 
  -5   7  14        3.39        4.89      6.04 o 
  -4   7  14        0.01        0.72      6.54 o 
  -3   7  14        6.04       19.34     14.74 o 
  -2   7  14        0.01       -0.21      5.68 o 
  -7   0  15        0.86       -2.73      4.75 o 
  -5   0  15      134.33      163.91     11.38 o 
  -3   0  15        3.82        4.03      5.03 o 
  -1   0  15        1.30       -2.01      3.88 o 
  -8   1  15        1.93       -1.39      3.51 o 
  -7   1  15       23.71       24.92      4.63 o 
  -6   1  15       42.56       43.84      5.34 o 
  -5   1  15       24.34       26.37      4.68 o 
  -4   1  15       27.85       29.28      4.88 o 
  -3   1  15        9.89        7.01      3.96 o 
  -2   1  15        5.76        3.60      3.15 o 
  -1   1  15        0.52       -0.48      3.17 o 
   0   1  15        9.29        7.11      3.44 o 
  -7   2  15       11.65       18.23      4.42 o 
  -6   2  15        1.79       -2.48      3.41 o 
  -5   2  15       33.47       33.44      8.85 o 
  -4   2  15       20.87       27.12      4.68 o 
  -3   2  15        1.03       -0.65      3.25 o 
  -2   2  15        5.11        3.00      3.30 o 
  -1   2  15        0.01       -5.89      8.95 o 
   0   2  15        0.18       27.61     37.83 o 
  -7   3  15       15.55       20.80      4.56 o 
  -6   3  15       60.50       64.13      6.48 o 
  -5   3  15        1.38       -1.49      3.38 o 
  -4   3  15       16.28       14.73      4.17 o 
  -3   3  15       17.60       22.11      4.47 o 
  -2   3  15       18.03       28.30      4.67 o 
  -1   3  15        1.64        1.89      4.98 o 
  -6   4  15        1.49       -1.60      3.70 o 
  -5   4  15        5.20       -0.85      3.60 o 
  -4   4  15        6.25        1.65      3.46 o 
  -3   4  15        9.86        8.71      5.39 o 
  -2   4  15        7.72        5.57      5.12 o 
  -5   5  15       20.04       27.01      4.85 o 
  -4   5  15        1.17       -2.59      5.32 o 
  -3   5  15        4.88        4.75      5.18 o 
  -4   0  16       21.25       11.65      5.61 o 
                                                 
